# Supplementary material for: HTD2: a single-crystal X-ray diffractometer for combined high-pressure/low-temperature experiments at laboratory scale
Source: J Appl Crystallogr. 2022 Sep 28;55(Pt 5):1255–66. doi: 10.1107/S160057672200766X (PMC9533757; doi:10.1107/S160057672200766X)
Supplement: Supplementary file 1 [file j-55-01255-sup1.cif]

data_global
#=======================================================================
_audit_creation_date         2021-11-06
_audit_creation_method                   'Jana2006 Version : 17/05/2021'
_audit_update_record 
;
2021-11-06 Generated by Jan Langmann
;

#=======================================================================

# 1. PROCESSING SUMMARY (IUCr Office Use Only)

_journal_date_recd_electronic      2022-01-10
_journal_date_to_coeditor                ?
_journal_date_from_coeditor              ?
_journal_date_accepted     ?
_journal_date_printers_first             ?
_journal_date_printers_final             ?
_journal_date_proofs_out                 ?
_journal_date_proofs_in                  ?
_journal_coeditor_name                   ?
_journal_coeditor_code      IU5026
_journal_coeditor_notes
; ?
;
_journal_techeditor_code      ?
_iucr_compatibility_tag          ACTA95
_journal_paper_category      FA
_journal_techeditor_notes
; ?
;
_journal_coden_ASTM                      ?
_journal_name_full                       ?
_journal_year                            ?
_journal_volume                          ?
_journal_issue                           ?
_journal_page_first                      ?
_journal_page_last                       ?
_journal_suppl_publ_number               ?
_journal_suppl_publ_pages                ?

#=======================================================================

# 2. SUBMISSION DETAILS

_publ_contact_author_name                'W. Scherer'
_publ_contact_author_address
; 
CPM
Institut f\"ur Physik
Universit\"at Augsburg
D-86159 Augsburg
Germany
;
_publ_contact_author_email               'wolfgang.scherer@uni-a.de'
_publ_contact_author_phone               '(+49) (0)821-5983350' 

_publ_requested_journal                  'J. Appl. Cryst.'

#=======================================================================

# 3. TITLE AND AUTHOR LIST

_publ_section_title
; 
HTD2 - a single-crystal x-ray diffractometer for
combined high-pressure / low-temperature experiments
at lab scale
;
loop_
 _publ_author_name
 _publ_author_address
'Andreas Fischer'
; 
CPM
Institut f\"ur Physik
Unversit\"at Augsburg
86159 Augsburg
Germany
;

'Jan Langmann'
; 
CPM
Institut f\"ur Physik
Unversit\"at Augsburg
86159 Augsburg
Germany
;

'Marcel V\"ost'
; 
CPM
Institut f\"ur Physik
Unversit\"at Augsburg
86159 Augsburg
Germany
;

'Georg Eickerling'
; 
CPM
Institut f\"ur Physik
Unversit\"at Augsburg
86159 Augsburg
Germany
;

'Wolfgang Scherer'
; 
CPM
Institut f\"ur Physik
Unversit\"at Augsburg
86159 Augsburg
Germany
;

#=======================================================================

# 4. TEXT

_publ_section_references
;
Brandenburg, K. & Putz, H. (2020). DIAMOND Version 4.6.4
Crystal Impact GbR, Bonn, Germany.

Duisenberg, A., Kroon-Batenburg, L. & Schreurs, A. (2003).
J. Appl. Crystallogr. 36, 220-229.

Krause, L., Herbst-Irmer, R., Sheldrick, G. & Stalke, D. (2015). 
J. Appl. Crystallogr. 48, 3-10.

Palatinus L. & Chapuis G. (2007). J. Appl. Cryst. 40, 786-790.

Petricek, V., Dusek, M. & Palatinus L. (2014). Z. Kristallogr. 229(5), 345-352.

Sheldrick, G. (2008). Acta. Cryst. A64, 112-122.
;

#=======================================================================
data_Sc3CoC4_2K_3.3GPa
#=======================================================================
_vrf_ATOM007_Sc3CoC4_2K_3.3GPa
;
PROBLEM: _atom_site_aniso_label is missing
RESPONSE: The limited number of measurable high-angle reflections 
   in the high-pressure / low-temperature data set only permitted 
   the refinement of isotropic ADPs.
;
_vrf_PLAT027_Sc3CoC4_2K_3.3GPa
;
PROBLEM: _diffrn_reflns_theta_full value (too) Low ......      15.11 Degree
RESPONSE: The fraction of reciprocal space accessible in 
   our high-pressure / low-temperature x-ray diffraction 
   experiments is limited by the body of the employed 
   diamond anvil cell and the helium-flow sample 
   cryostat.
;
_vrf_PLAT029_Sc3CoC4_2K_3.3GPa
;
PROBLEM: _diffrn_measured_fraction_theta_full value Low .      0.370 Why?  
RESPONSE: The fraction of reciprocal space accessible in 
   our high-pressure / low-temperature x-ray diffraction 
   experiments is limited by the body of the employed 
   diamond anvil cell and the helium-flow sample 
   cryostat.
;
_vrf_PLAT112_Sc3CoC4_2K_3.3GPa
;
PROBLEM: ADDSYM Detects New (Pseudo) Symm. Elem         m        100 %Fit  
RESPONSE: The investigated low-temperature phase structure
   of Sc3CoC4 represents a commensurately and displacively 
   modulated variant (space group C2/m) of its high-temperature 
   phase structure (space group Immm). Involved symmetry-breaking 
   atomic displacements are, however, smaller than 0.1 \%A.
;
_vrf_PLAT911_Sc3CoC4_2K_3.3GPa
;
PROBLEM: Missing FCF Refl Between Thmin & STh/L=    0.600        240 Report
RESPONSE: Missing reflections are either unaccessible due
   to the limited flexibility of the employed high-pressure /
   low-temperature setup or interfere with background 
   scattering features from the pressure cell diamonds or 
   the beryllium heat and radiation shields.
;
_vrf_PLAT940_Sc3CoC4_2K_3.3GPa
;
PROBLEM: Fsqd Refinement With I > n * Sigma(I) Only .....     Please Check 
RESPONSE: A (small) I/\s(I) limit was introduced in the 
   structural refinements to remove weak reflections with 
   biased intensities due to overlaps with intense background
   scattering features. These are mainly Debye rings originating 
   from the beryllium vacuum and radiation shield of the employed 
   helium-flow sample cryostat.
;

# 5. CHEMICAL DATA

_chemical_formula_moiety                 'C4 Co Sc3'
_chemical_formula_sum                    'C4 Co Sc3'
_chemical_formula_weight                 241.85
_chemical_melting_point                  ?
_chemical_compound_source                'synthesized by authors, see text'

#=======================================================================

# 6. CRYSTAL DATA

_symmetry_cell_setting                   monoclinic
_symmetry_space_group_name_H-M           'C 1 2/m 1'
_symmetry_space_group_name_Hall          '-C 2y'
_symmetry_Int_Tables_number              12

loop_
 _space_group_symop_id
 _space_group_symop_operation_xyz
 1   x,y,z
 2   -x,y,-z
 3   -x,-y,-z
 4   x,-y,z
 5   x+1/2,y+1/2,z
 6   -x+1/2,y+1/2,-z
 7   -x+1/2,-y+1/2,-z
 8   x+1/2,-y+1/2,z

_cell_length_a                           5.5300(4)
_cell_length_b                           11.9606(15)
_cell_length_c                           5.5350(6)
_cell_angle_alpha                        90
_cell_angle_beta                         104.508(3)
_cell_angle_gamma                        90
_cell_volume                             354.42(6)
_cell_formula_units_Z                    4
_cell_measurement_reflns_used            413
_cell_measurement_theta_min              4.91525
_cell_measurement_theta_max              30.88646
_cell_measurement_temperature            2.0(3)

_exptl_crystal_density_diffrn            4.5324
_exptl_crystal_density_meas              ?
_exptl_crystal_density_method            'not measured'
_exptl_crystal_F_000                     456

_exptl_absorpt_coefficient_mu            5.041
_exptl_crystal_description               block
_exptl_crystal_size_max                  0.147
_exptl_crystal_size_mid                  0.098
_exptl_crystal_size_min                  0.073
_exptl_crystal_colour                    'metallic dark grey'
_exptl_absorpt_correction_type           'multi-scan'
_exptl_absorpt_process_details           
'SADABS-2016/2 (Krause, 2015)'
_exptl_absorpt_correction_T_min          0.3903
_exptl_absorpt_correction_T_max          0.6480
loop_
 _exptl_crystal_face_index_h
 _exptl_crystal_face_index_k
 _exptl_crystal_face_index_l
 _exptl_crystal_face_perp_dist
      0   -5   -6    0.046 
      8   -5    0    0.036 
     -1   -5    3    0.026 
     -2    5    0    0.021 
     -7    4    1    0.032 
     -1   -5    1    0.030 
      7    1    1    0.045 
     -1   -1    9    0.021 
      4    2    2    0.038 
      4    1   -4    0.059  
      0   -3  -10    0.045 
      1    1    1    0.036 
      0   -1    0    0.028 
      5   -5   -1    0.037 

#=======================================================================

# 7. EXPERIMENTAL DATA

_exptl_special_details                   
;
High pressures were generated using a Diacell Tozer-type diamond 
anvil cell. The pressure cell was cooled to low temperatures using 
conduction cooling by a helium-flow cryostat. An inner and outer 
beryllium vacuum and radiation shield minimized heat exchange with 
the environment.
;

_diffrn_ambient_temperature              2.0(3)
_diffrn_source                           'microfocus sealed x-ray tube'
_diffrn_radiation_type                   AgK\a
_diffrn_radiation_source                 'INCOATEC I\mS microfocus x-ray source'
_diffrn_radiation_wavelength             0.56089
_diffrn_radiation_monochromator          'mirror optics'
_diffrn_measurement_device               'four-circle diffractometer'
_diffrn_measurement_device_type          'HUBER four-circle Eulerian cradle'
_diffrn_detector                         
'DECTRIS Pilatus CdTe 300K pixel detector'
_diffrn_detector_area_resol_mean         5.8
_diffrn_measurement_method               '\f scans'

_diffrn_reflns_number                    679
_diffrn_reflns_theta_min                 3.29
_diffrn_reflns_theta_max                 30.94
_diffrn_reflns_theta_full                15.11
_diffrn_measured_fraction_theta_max      0.16
_diffrn_measured_fraction_theta_full     0.37
_diffrn_reflns_av_R_equivalents          0.0363
_diffrn_reflns_av_unetI/netI             0.0311
_diffrn_reflns_limit_h_min               -7
_diffrn_reflns_limit_h_max               7
_diffrn_reflns_limit_k_min               -14
_diffrn_reflns_limit_k_max               15
_diffrn_reflns_limit_l_min               -6
_diffrn_reflns_limit_l_max               6
_diffrn_reflns_reduction_process         
;
Merged with JANA2006 
(Petricek, 2014)
;

#=======================================================================

# 8. REFINEMENT DATA

_refine_special_details
; 
Refinement of isotropic ADPs for all atoms in the 
structural model. Uiso's of similar carbon atoms 
C1 and C2 were constrained to have identical values.
;

_reflns_number_total                     189
_reflns_number_gt                        165
_reflns_threshold_expression             'I>1.5\s(I)'

_atom_sites_solution_primary             'dual'
_refine_ls_structure_factor_coef         Fsqd
_refine_ls_R_factor_gt                   0.0583
_refine_ls_wR_factor_gt                  0.1427
_refine_ls_R_factor_all                  0.0583
_refine_ls_wR_factor_ref                 0.1427
_refine_ls_goodness_of_fit_ref           2.26
_refine_ls_goodness_of_fit_gt            2.26
_refine_ls_number_reflns                 165
_refine_ls_number_parameters             18
_refine_ls_number_restraints             0
_refine_ls_number_constraints            1
_refine_ls_weighting_scheme              sigma
_refine_ls_weighting_details             'w=1/(\s^2^(I)+0.0004I^2^)'
_refine_ls_shift/su_max                  0.0007
_refine_ls_shift/su_mean                 0.0001
_refine_diff_density_max                 0.92
_refine_diff_density_min                 -0.90
_refine_ls_extinction_method             'none'

loop_
 _atom_type_symbol
 _atom_type_scat_dispersion_real
 _atom_type_scat_dispersion_imag
 _atom_type_scat_source
 C    0.0015  0.0009
 'International Tables Vol C tables 4.2.6.8 and 6.1.1.1'
 Co   0.3050  0.6296
 'International Tables Vol C tables 4.2.6.8 and 6.1.1.1'
 Sc   0.1829  0.2348
 'International Tables Vol C tables 4.2.6.8 and 6.1.1.1'

_computing_data_collection               'EVAL-14 (Duisenberg, 2003'
_computing_cell_refinement               'PEAKREF (Duisenberg, 2003)'
_computing_data_reduction                'SADABS-2016/2 (Krause, 2015)'
_computing_structure_solution            'SUPERFLIP (Palatinus, 2007)'
_computing_structure_refinement          'JANA2006 (Petricek, 2014)'
_computing_molecular_graphics            'DIAMOND (Brandenburg, 2020)'
_computing_publication_material          'JANA2006 (Petricek, 2014)'

_iucr_refine_instructions_details
;
%JANA2006 M40 file
    6    0    0    1    0
 0.544164 0.000000 0.000000 0.000000 0.000000 0.000000      100000
 0.000000 0.000000 0.000000                                 000
 0.000000 0.000000 0.000000 0.000000 0.000000 0.000000      000000
 0.000000 0.000000 0.000000 0.000000 0.000000 0.000000      000000
Co1       2  1     0.500000 0.258151 0.000000 0.259501
 0.000970 0.000000 0.000000 0.000000 0.000000 0.000000      0101100000
Sc1       3  1     0.500000 0.753427 0.000000 0.245997
 0.000611 0.000000 0.000000 0.000000 0.000000 0.000000      0101100000
Sc2       3  1     0.500000 0.000000 0.188190 0.000000
 0.000877 0.000000 0.000000 0.000000 0.000000 0.000000      0010100000
Sc3       3  1     0.500000 0.000000 0.311272 0.500000
 0.000565 0.000000 0.000000 0.000000 0.000000 0.000000      0010100000
C1        1  1     1.000000 0.417961 0.124020 0.080849
 0.002909 0.000000 0.000000 0.000000 0.000000 0.000000      0111100000
C2        1  1     1.000000 0.083602 0.123475 0.421006
 0.002909 0.000000 0.000000 0.000000 0.000000 0.000000      0111000000
----------------------------   s.u. block   ----------------------------
 0.006719 0.000000 0.000000 0.000000 0.000000 0.000000
 0.000000 0.000000 0.000000
 0.000000 0.000000 0.000000 0.000000 0.000000 0.000000
 0.000000 0.000000 0.000000 0.000000 0.000000 0.000000
Co1                0.000000 0.000236 0.000000 0.000302
 0.000519 0.000000 0.000000 0.000000 0.000000 0.000000
Sc1                0.000000 0.000307 0.000000 0.000385
 0.000586 0.000000 0.000000 0.000000 0.000000 0.000000
Sc2                0.000000 0.000000 0.000188 0.000000
 0.000543 0.000000 0.000000 0.000000 0.000000 0.000000
Sc3                0.000000 0.000000 0.000187 0.000000
 0.000538 0.000000 0.000000 0.000000 0.000000 0.000000
C1                 0.000000 0.001578 0.000678 0.001708
 0.001190 0.000000 0.000000 0.000000 0.000000 0.000000
C2                 0.000000 0.001606 0.000678 0.001732
 0.001190 0.000000 0.000000 0.000000 0.000000 0.000000
--------------------------   Saved points   ----------------------------
    0
--------------------------   Fourier maxima   --------------------------
    1    1    1
max1      1  1     1.000000 0.254829 0.069352 0.379720      000  0  0  0
     0.78     0.30
max2      1  1     1.000000 0.235382 0.050306 0.130211      000  0  0  0
     0.67     0.30
max3      1  1     1.000000 0.091706 0.226076 0.032938      000  0  0  0
     0.65     0.29
max4      1  1     1.000000-0.011061 0.132032 0.227635      000  0  0  0
     0.49     0.26
max5      1  1     1.000000 0.091861 0.077684 0.140934      000  0  0  0
     0.45     0.25
max6      1  1     1.000000 0.179798 0.398930 0.872145      000  0  0  0
     0.52     0.25
max7      1  1     1.000000 0.089442 0.384570 0.602381      000  0  0  0
     0.55     0.23
max8      1  1     1.000000 0.086026 0.401333 0.140281      000  0  0  0
     0.70     0.23
max9      1  1     1.000000 0.093031 0.111065 0.915009      000  0  0  0
     0.40     0.20
max10     1  1     1.000000 0.031112 0.257610 0.423712      000  0  0  0
     0.57     0.19
--------------------------   Fourier minima   --------------------------
    1    1    1
min1      1  1     1.000000 0.090726 0.000000 0.397309      000  0  0  0
     0.81     0.41
min2      1  1     1.000000 0.247977 0.000000 0.123886      000  0  0  0
     0.87     0.34
min3      1  1     1.000000 0.212633 0.500000-0.005593      000  0  0  0
     0.58     0.34
min4      1  1     1.000000 0.006521 0.191719 0.500000      000  0  0  0
     0.75     0.34
min5      1  1     1.000000 0.067269 0.500000 0.181022      000  0  0  0
     0.50     0.33
min6      1  1     1.000000 0.232537 0.000000 0.622517      000  0  0  0
     0.75     0.33
min7      1  1     1.000000 0.249976 0.500000 0.351688      000  0  0  0
     0.75     0.32
min8      1  1     1.000000 0.159053 0.000000 0.765200      000  0  0  0
     0.71     0.31
min9      1  1     1.000000 0.254737 0.475105 0.086497      000  0  0  0
     0.65     0.31
min10     1  1     1.000000 0.102053 0.342706 0.060714      000  0  0  0
     0.68     0.30
------------------------------------------------------------------------

%JANA2006 M50 file
Version Jana2006
title
cell 5.53 11.9606 5.535 90 104.508 90
esdcell 0.0004 0.0015 0.0006 0 0.003 0
spgroup C2/m 12 22
lattice C
symmetry x y z
symmetry -x y -z
symmetry -x -y -z
symmetry x -y z
unitsnumb 4
chemform C4 Co Sc3
atlist C4 Co Sc3
formtab -62
atom C atradius 0.77 color 128073041
atom Co atradius 1.25 color 175
atom Sc atradius 1.64 color 181099171
roundmethod 1
end
*******************************************************************************
contour
end contour
dist
  angles 1
end dist
fourier
  addbord 0 maptype 6 peaks 0 weight 0
end fourier
refine
  print 2 cycles 100 fsquare 1 useunobs 0 convchck 0 stunstab 1 damp 0.1
  siglevel 1.5
  equation : Uiso[C2]=Uiso[C1]
end refine
;

#=======================================================================

# 9. ATOMIC COORDINATES AND DISPLACEMENT PARAMETERS

loop_
 _atom_site_label
 _atom_site_type_symbol
 _atom_site_fract_x
 _atom_site_fract_y
 _atom_site_fract_z
 _atom_site_adp_type
 _atom_site_U_iso_or_equiv
 _atom_site_site_symmetry_multiplicity
 _atom_site_occupancy
 _atom_site_calc_flag
 _atom_site_refinement_flags
 _atom_site_disorder_assembly
 _atom_site_disorder_group
  Co1 Co 0.2582(2) 0 0.2595(3) Uiso 0.0010(5) 4 1 d . . .
  Sc1 Sc 0.7534(3) 0 0.2460(4) Uiso 0.0006(6) 4 1 d . . .
  Sc2 Sc 0 0.18819(19) 0 Uiso 0.0009(5) 4 1 d . . .
  Sc3 Sc 0 0.31127(19) 0.5 Uiso 0.0006(5) 4 1 d . . .
  C1 C 0.4180(16) 0.1240(7) 0.0808(17) Uiso 0.0029(12) 8 1 d . . .
  C2 C 0.0836(16) 0.1235(7) 0.4210(17) Uiso 0.0029(12) 8 1 d . . .

#=======================================================================

# 10. MOLECULAR GEOMETRY

loop_
 _geom_bond_atom_site_label_1
 _geom_bond_atom_site_label_2
 _geom_bond_site_symmetry_1
 _geom_bond_site_symmetry_2
 _geom_bond_distance
 _geom_bond_publ_flag
  Co1 Sc1 . 1_455 2.773(2) ?
  Co1 Sc1 . . 2.759(2) ?
  Co1 Sc1 . 2_655 2.783(3) ?
  Co1 Sc1 . 2_656 2.754(3) ?
  Co1 Sc2 . . 2.853(2) ?
  Co1 Sc2 . 3_555 2.853(2) ?
  Co1 Sc3 . 5_545 2.786(2) ?
  Co1 Sc3 . 7_556 2.786(2) ?
  Co1 C1 . . 2.097(9) ?
  Co1 C1 . 4_555 2.097(9) ?
  Co1 C2 . . 2.084(9) ?
  Co1 C2 . 4_555 2.084(9) ?
  Sc1 Sc1 . 2_655 3.383(2) ?
  Sc1 Sc1 . 2_756 3.391(2) ?
  Sc1 Sc2 . 1_655 3.116(2) ?
  Sc1 Sc2 . 3_655 3.116(2) ?
  Sc1 Sc3 . 5_545 3.166(2) ?
  Sc1 Sc3 . 7_556 3.166(2) ?
  Sc1 C1 . . 2.372(8) ?
  Sc1 C1 . 2_655 2.348(8) ?
  Sc1 C1 . 3_655 2.348(8) ?
  Sc1 C1 . 4_555 2.372(8) ?
  Sc1 C2 . 1_655 2.359(8) ?
  Sc1 C2 . 2_656 2.358(9) ?
  Sc1 C2 . 3_656 2.358(9) ?
  Sc1 C2 . 4_655 2.359(8) ?
  Sc2 Sc2 . 7_455 3.1355(16) ?
  Sc2 Sc2 . 7_555 3.1355(16) ?
  Sc2 Sc3 . 1_554 3.1347(16) ?
  Sc2 Sc3 . . 3.1347(16) ?
  Sc2 Sc3 . 7_455 3.3868(6) ?
  Sc2 Sc3 . 7_556 3.3868(6) ?
  Sc2 C1 . . 2.369(9) ?
  Sc2 C1 . 2_555 2.369(9) ?
  Sc2 C1 . 7_555 2.356(9) ?
  Sc2 C1 . 8_455 2.356(9) ?
  Sc2 C2 . . 2.388(9) ?
  Sc2 C2 . 2_555 2.388(9) ?
  Sc3 Sc3 . 7_456 3.1295(15) ?
  Sc3 Sc3 . 7_556 3.1295(15) ?
  Sc3 C1 . 7_556 2.379(9) ?
  Sc3 C1 . 8_455 2.379(9) ?
  Sc3 C2 . . 2.356(9) ?
  Sc3 C2 . 2_556 2.356(9) ?
  Sc3 C2 . 7_556 2.366(9) ?
  Sc3 C2 . 8_455 2.366(9) ?
  C1 C1 . 2_655 1.425(14) ?
  C2 C2 . 2_556 1.423(15) ?

loop_
 _geom_angle_atom_site_label_1
 _geom_angle_atom_site_label_2
 _geom_angle_atom_site_label_3
 _geom_angle_site_symmetry_1
 _geom_angle_site_symmetry_2
 _geom_angle_site_symmetry_3
 _geom_angle
 _geom_angle_publ_flag
  Sc1 Co1 Sc1 1_455 . . 177.00(9) ?
  Sc1 Co1 Sc1 1_455 . 2_655 101.74(7) ?
  Sc1 Co1 Sc1 1_455 . 2_656 75.70(7) ?
  Sc1 Co1 Sc2 1_455 . . 67.24(4) ?
  Sc1 Co1 Sc2 1_455 . 3_555 67.24(4) ?
  Sc1 Co1 Sc3 1_455 . 5_545 111.85(5) ?
  Sc1 Co1 Sc3 1_455 . 7_556 111.85(5) ?
  Sc1 Co1 C1 1_455 . . 121.8(2) ?
  Sc1 Co1 C1 1_455 . 4_555 121.8(2) ?
  Sc1 Co1 C2 1_455 . . 56.0(2) ?
  Sc1 Co1 C2 1_455 . 4_555 56.0(2) ?
  Sc1 Co1 Sc1 . . 2_655 75.27(7) ?
  Sc1 Co1 Sc1 . . 2_656 107.30(7) ?
  Sc1 Co1 Sc2 . . . 111.18(5) ?
  Sc1 Co1 Sc2 . . 3_555 111.18(5) ?
  Sc1 Co1 Sc3 . . 5_545 69.63(4) ?
  Sc1 Co1 Sc3 . . 7_556 69.63(4) ?
  Sc1 Co1 C1 . . . 56.5(2) ?
  Sc1 Co1 C1 . . 4_555 56.5(2) ?
  Sc1 Co1 C2 . . . 125.5(2) ?
  Sc1 Co1 C2 . . 4_555 125.5(2) ?
  Sc1 Co1 Sc1 2_655 . 2_656 177.43(7) ?
  Sc1 Co1 Sc2 2_655 . . 67.12(4) ?
  Sc1 Co1 Sc2 2_655 . 3_555 67.12(4) ?
  Sc1 Co1 Sc3 2_655 . 5_545 111.58(5) ?
  Sc1 Co1 Sc3 2_655 . 7_556 111.58(5) ?
  Sc1 Co1 C1 2_655 . . 55.4(2) ?
  Sc1 Co1 C1 2_655 . 4_555 55.4(2) ?
  Sc1 Co1 C2 2_655 . . 122.3(2) ?
  Sc1 Co1 C2 2_655 . 4_555 122.3(2) ?
  Sc1 Co1 Sc2 2_656 . . 111.54(5) ?
  Sc1 Co1 Sc2 2_656 . 3_555 111.54(5) ?
  Sc1 Co1 Sc3 2_656 . 5_545 69.70(4) ?
  Sc1 Co1 Sc3 2_656 . 7_556 69.70(4) ?
  Sc1 Co1 C1 2_656 . . 125.9(2) ?
  Sc1 Co1 C1 2_656 . 4_555 125.9(2) ?
  Sc1 Co1 C2 2_656 . . 56.3(2) ?
  Sc1 Co1 C2 2_656 . 4_555 56.3(2) ?
  Sc2 Co1 Sc2 . . 3_555 104.17(6) ?
  Sc2 Co1 Sc3 . . 5_545 177.96(6) ?
  Sc2 Co1 Sc3 . . 7_556 73.81(4) ?
  Sc2 Co1 C1 . . . 54.6(2) ?
  Sc2 Co1 C1 . . 4_555 122.5(2) ?
  Sc2 Co1 C2 . . . 55.2(2) ?
  Sc2 Co1 C2 . . 4_555 123.2(2) ?
  Sc2 Co1 Sc3 3_555 . 5_545 73.81(4) ?
  Sc2 Co1 Sc3 3_555 . 7_556 177.96(6) ?
  Sc2 Co1 C1 3_555 . . 122.5(2) ?
  Sc2 Co1 C1 3_555 . 4_555 54.6(2) ?
  Sc2 Co1 C2 3_555 . . 123.2(2) ?
  Sc2 Co1 C2 3_555 . 4_555 55.2(2) ?
  Sc3 Co1 Sc3 5_545 . 7_556 108.21(6) ?
  Sc3 Co1 C1 5_545 . . 126.1(2) ?
  Sc3 Co1 C1 5_545 . 4_555 56.2(2) ?
  Sc3 Co1 C2 5_545 . . 126.0(3) ?
  Sc3 Co1 C2 5_545 . 4_555 55.9(2) ?
  Sc3 Co1 C1 7_556 . . 56.2(2) ?
  Sc3 Co1 C1 7_556 . 4_555 126.1(2) ?
  Sc3 Co1 C2 7_556 . . 55.9(2) ?
  Sc3 Co1 C2 7_556 . 4_555 126.0(3) ?
  C1 Co1 C1 . . 4_555 90.0(4) ?
  C1 Co1 C2 . . . 89.8(4) ?
  C1 Co1 C2 . . 4_555 177.0(3) ?
  C1 Co1 C2 4_555 . . 177.0(3) ?
  C1 Co1 C2 4_555 . 4_555 89.8(4) ?
  C2 Co1 C2 . . 4_555 90.2(4) ?
  Co1 Sc1 Co1 . . 1_655 177.00(10) ?
  Co1 Sc1 Co1 . . 2_655 104.73(7) ?
  Co1 Sc1 Co1 . . 2_656 72.70(7) ?
  Co1 Sc1 Sc1 . . 2_655 52.69(6) ?
  Co1 Sc1 Sc1 . . 2_756 125.11(9) ?
  Co1 Sc1 Sc2 . . 1_655 123.91(4) ?
  Co1 Sc1 Sc2 . . 3_655 123.91(4) ?
  Co1 Sc1 Sc3 . . 5_545 55.60(4) ?
  Co1 Sc1 Sc3 . . 7_556 55.60(4) ?
  Co1 Sc1 C1 . . . 47.5(2) ?
  Co1 Sc1 C1 . . 2_655 79.0(2) ?
  Co1 Sc1 C1 . . 3_655 79.0(2) ?
  Co1 Sc1 C1 . . 4_555 47.5(2) ?
  Co1 Sc1 C2 . . 1_655 131.3(2) ?
  Co1 Sc1 C2 . . 2_656 99.6(2) ?
  Co1 Sc1 C2 . . 3_656 99.6(2) ?
  Co1 Sc1 C2 . . 4_655 131.3(2) ?
  Co1 Sc1 Co1 1_655 . 2_655 78.26(7) ?
  Co1 Sc1 Co1 1_655 . 2_656 104.30(7) ?
  Co1 Sc1 Sc1 1_655 . 2_655 130.31(9) ?
  Co1 Sc1 Sc1 1_655 . 2_756 51.89(6) ?
  Co1 Sc1 Sc2 1_655 . 1_655 57.60(4) ?
  Co1 Sc1 Sc2 1_655 . 3_655 57.60(4) ?
  Co1 Sc1 Sc3 1_655 . 5_545 122.85(4) ?
  Co1 Sc1 Sc3 1_655 . 7_556 122.85(4) ?
  Co1 Sc1 C1 1_655 . . 134.0(2) ?
  Co1 Sc1 C1 1_655 . 2_655 103.3(2) ?
  Co1 Sc1 C1 1_655 . 3_655 103.3(2) ?
  Co1 Sc1 C1 1_655 . 4_555 134.0(2) ?
  Co1 Sc1 C2 1_655 . 1_655 47.1(2) ?
  Co1 Sc1 C2 1_655 . 2_656 78.1(2) ?
  Co1 Sc1 C2 1_655 . 3_656 78.1(2) ?
  Co1 Sc1 C2 1_655 . 4_655 47.1(2) ?
  Co1 Sc1 Co1 2_655 . 2_656 177.43(8) ?
  Co1 Sc1 Sc1 2_655 . 2_655 52.05(5) ?
  Co1 Sc1 Sc1 2_655 . 2_756 130.15(8) ?
  Co1 Sc1 Sc2 2_655 . 1_655 57.52(4) ?
  Co1 Sc1 Sc2 2_655 . 3_655 57.52(4) ?
  Co1 Sc1 Sc3 2_655 . 5_545 123.04(4) ?
  Co1 Sc1 Sc3 2_655 . 7_556 123.04(4) ?
  Co1 Sc1 C1 2_655 . . 78.1(2) ?
  Co1 Sc1 C1 2_655 . 2_655 47.3(2) ?
  Co1 Sc1 C1 2_655 . 3_655 47.3(2) ?
  Co1 Sc1 C1 2_655 . 4_555 78.1(2) ?
  Co1 Sc1 C2 2_655 . 1_655 103.5(3) ?
  Co1 Sc1 C2 2_655 . 2_656 134.0(2) ?
  Co1 Sc1 C2 2_655 . 3_656 134.0(2) ?
  Co1 Sc1 C2 2_655 . 4_655 103.5(3) ?
  Co1 Sc1 Sc1 2_656 . 2_655 125.39(8) ?
  Co1 Sc1 Sc1 2_656 . 2_756 52.41(5) ?
  Co1 Sc1 Sc2 2_656 . 1_655 123.78(4) ?
  Co1 Sc1 Sc2 2_656 . 3_655 123.78(4) ?
  Co1 Sc1 Sc3 2_656 . 5_545 55.63(4) ?
  Co1 Sc1 Sc3 2_656 . 7_556 55.63(4) ?
  Co1 Sc1 C1 2_656 . . 99.9(2) ?
  Co1 Sc1 C1 2_656 . 2_655 131.3(2) ?
  Co1 Sc1 C1 2_656 . 3_655 131.3(2) ?
  Co1 Sc1 C1 2_656 . 4_555 99.9(2) ?
  Co1 Sc1 C2 2_656 . 1_655 78.5(3) ?
  Co1 Sc1 C2 2_656 . 2_656 47.3(2) ?
  Co1 Sc1 C2 2_656 . 3_656 47.3(2) ?
  Co1 Sc1 C2 2_656 . 4_655 78.5(3) ?
  Sc1 Sc1 Sc1 2_655 . 2_756 177.80(9) ?
  Sc1 Sc1 Sc2 2_655 . 1_655 90.76(5) ?
  Sc1 Sc1 Sc2 2_655 . 3_655 90.76(5) ?
  Sc1 Sc1 Sc3 2_655 . 5_545 89.30(4) ?
  Sc1 Sc1 Sc3 2_655 . 7_556 89.30(4) ?
  Sc1 Sc1 C1 2_655 . . 43.9(2) ?
  Sc1 Sc1 C1 2_655 . 2_655 44.5(2) ?
  Sc1 Sc1 C1 2_655 . 3_655 44.5(2) ?
  Sc1 Sc1 C1 2_655 . 4_555 43.9(2) ?
  Sc1 Sc1 C2 2_655 . 1_655 136.9(2) ?
  Sc1 Sc1 C2 2_655 . 2_656 135.0(2) ?
  Sc1 Sc1 C2 2_655 . 3_656 135.0(2) ?
  Sc1 Sc1 C2 2_655 . 4_655 136.9(2) ?
  Sc1 Sc1 Sc2 2_756 . 1_655 90.76(4) ?
  Sc1 Sc1 Sc2 2_756 . 3_655 90.76(4) ?
  Sc1 Sc1 Sc3 2_756 . 5_545 89.16(5) ?
  Sc1 Sc1 Sc3 2_756 . 7_556 89.16(5) ?
  Sc1 Sc1 C1 2_756 . . 135.1(2) ?
  Sc1 Sc1 C1 2_756 . 2_655 136.4(2) ?
  Sc1 Sc1 C1 2_756 . 3_655 136.4(2) ?
  Sc1 Sc1 C1 2_756 . 4_555 135.1(2) ?
  Sc1 Sc1 C2 2_756 . 1_655 44.0(2) ?
  Sc1 Sc1 C2 2_756 . 2_656 44.1(2) ?
  Sc1 Sc1 C2 2_756 . 3_656 44.1(2) ?
  Sc1 Sc1 C2 2_756 . 4_655 44.0(2) ?
  Sc2 Sc1 Sc2 1_655 . 3_655 92.50(7) ?
  Sc2 Sc1 Sc3 1_655 . 5_545 179.23(7) ?
  Sc2 Sc1 Sc3 1_655 . 7_556 88.27(4) ?
  Sc2 Sc1 C1 1_655 . . 76.4(2) ?
  Sc2 Sc1 C1 1_655 . 2_655 49.0(2) ?
  Sc2 Sc1 C1 1_655 . 3_655 104.8(2) ?
  Sc2 Sc1 C1 1_655 . 4_555 132.0(2) ?
  Sc2 Sc1 C2 1_655 . 1_655 49.4(2) ?
  Sc2 Sc1 C2 1_655 . 2_656 76.4(2) ?
  Sc2 Sc1 C2 1_655 . 3_656 132.1(2) ?
  Sc2 Sc1 C2 1_655 . 4_655 104.7(2) ?
  Sc2 Sc1 Sc3 3_655 . 5_545 88.27(4) ?
  Sc2 Sc1 Sc3 3_655 . 7_556 179.23(7) ?
  Sc2 Sc1 C1 3_655 . . 132.0(2) ?
  Sc2 Sc1 C1 3_655 . 2_655 104.8(2) ?
  Sc2 Sc1 C1 3_655 . 3_655 49.0(2) ?
  Sc2 Sc1 C1 3_655 . 4_555 76.4(2) ?
  Sc2 Sc1 C2 3_655 . 1_655 104.7(2) ?
  Sc2 Sc1 C2 3_655 . 2_656 132.1(2) ?
  Sc2 Sc1 C2 3_655 . 3_656 76.4(2) ?
  Sc2 Sc1 C2 3_655 . 4_655 49.4(2) ?
  Sc3 Sc1 Sc3 5_545 . 7_556 90.96(7) ?
  Sc3 Sc1 C1 5_545 . . 103.1(2) ?
  Sc3 Sc1 C1 5_545 . 2_655 130.9(2) ?
  Sc3 Sc1 C1 5_545 . 3_655 75.7(2) ?
  Sc3 Sc1 C1 5_545 . 4_555 48.3(2) ?
  Sc3 Sc1 C2 5_545 . 1_655 130.3(2) ?
  Sc3 Sc1 C2 5_545 . 2_656 103.0(2) ?
  Sc3 Sc1 C2 5_545 . 3_656 48.0(2) ?
  Sc3 Sc1 C2 5_545 . 4_655 75.8(2) ?
  Sc3 Sc1 C1 7_556 . . 48.3(2) ?
  Sc3 Sc1 C1 7_556 . 2_655 75.7(2) ?
  Sc3 Sc1 C1 7_556 . 3_655 130.9(2) ?
  Sc3 Sc1 C1 7_556 . 4_555 103.1(2) ?
  Sc3 Sc1 C2 7_556 . 1_655 75.8(2) ?
  Sc3 Sc1 C2 7_556 . 2_656 48.0(2) ?
  Sc3 Sc1 C2 7_556 . 3_656 103.0(2) ?
  Sc3 Sc1 C2 7_556 . 4_655 130.3(2) ?
  C1 Sc1 C1 . . 2_655 35.1(3) ?
  C1 Sc1 C1 . . 3_655 88.4(3) ?
  C1 Sc1 C1 . . 4_555 77.4(3) ?
  C1 Sc1 C2 . . 1_655 102.5(3) ?
  C1 Sc1 C2 . . 2_656 91.1(3) ?
  C1 Sc1 C2 . . 3_656 143.3(4) ?
  C1 Sc1 C2 . . 4_655 178.4(4) ?
  C1 Sc1 C1 2_655 . 3_655 78.4(3) ?
  C1 Sc1 C1 2_655 . 4_555 88.4(3) ?
  C1 Sc1 C2 2_655 . 1_655 92.4(3) ?
  C1 Sc1 C2 2_655 . 2_656 102.0(3) ?
  C1 Sc1 C2 2_655 . 3_656 178.4(4) ?
  C1 Sc1 C2 2_655 . 4_655 146.4(4) ?
  C1 Sc1 C1 3_655 . 4_555 35.1(3) ?
  C1 Sc1 C2 3_655 . 1_655 146.4(4) ?
  C1 Sc1 C2 3_655 . 2_656 178.4(4) ?
  C1 Sc1 C2 3_655 . 3_656 102.0(3) ?
  C1 Sc1 C2 3_655 . 4_655 92.4(3) ?
  C1 Sc1 C2 4_555 . 1_655 178.4(4) ?
  C1 Sc1 C2 4_555 . 2_656 143.3(4) ?
  C1 Sc1 C2 4_555 . 3_656 91.1(3) ?
  C1 Sc1 C2 4_555 . 4_655 102.5(3) ?
  C2 Sc1 C2 1_655 . 2_656 35.1(3) ?
  C2 Sc1 C2 1_655 . 3_656 88.1(3) ?
  C2 Sc1 C2 1_655 . 4_655 77.5(3) ?
  C2 Sc1 C2 2_656 . 3_656 77.6(3) ?
  C2 Sc1 C2 2_656 . 4_655 88.1(3) ?
  C2 Sc1 C2 3_656 . 4_655 35.1(3) ?
  Co1 Sc2 Co1 . . 2_555 75.83(6) ?
  Co1 Sc2 Sc1 . . 1_455 55.16(5) ?
  Co1 Sc2 Sc1 . . 2_655 55.36(6) ?
  Co1 Sc2 Sc2 . . 7_455 134.59(5) ?
  Co1 Sc2 Sc2 . . 7_555 92.41(4) ?
  Co1 Sc2 Sc3 . . 1_554 134.77(5) ?
  Co1 Sc2 Sc3 . . . 92.10(5) ?
  Co1 Sc2 Sc3 . . 7_455 128.02(8) ?
  Co1 Sc2 Sc3 . . 7_556 52.19(4) ?
  Co1 Sc2 C1 . . . 46.2(2) ?
  Co1 Sc2 C1 . . 2_555 100.4(2) ?
  Co1 Sc2 C1 . . 7_555 138.74(19) ?
  Co1 Sc2 C1 . . 8_455 138.8(2) ?
  Co1 Sc2 C2 . . . 45.8(2) ?
  Co1 Sc2 C2 . . 2_555 100.7(2) ?
  Co1 Sc2 Sc1 2_555 . 1_455 55.36(6) ?
  Co1 Sc2 Sc1 2_555 . 2_655 55.16(5) ?
  Co1 Sc2 Sc2 2_555 . 7_455 92.41(4) ?
  Co1 Sc2 Sc2 2_555 . 7_555 134.59(5) ?
  Co1 Sc2 Sc3 2_555 . 1_554 92.10(5) ?
  Co1 Sc2 Sc3 2_555 . . 134.77(5) ?
  Co1 Sc2 Sc3 2_555 . 7_455 52.19(4) ?
  Co1 Sc2 Sc3 2_555 . 7_556 128.02(8) ?
  Co1 Sc2 C1 2_555 . . 100.4(2) ?
  Co1 Sc2 C1 2_555 . 2_555 46.2(2) ?
  Co1 Sc2 C1 2_555 . 7_555 138.8(2) ?
  Co1 Sc2 C1 2_555 . 8_455 138.74(19) ?
  Co1 Sc2 C2 2_555 . . 100.7(2) ?
  Co1 Sc2 C2 2_555 . 2_555 45.8(2) ?
  Sc1 Sc2 Sc1 1_455 . 2_655 87.50(7) ?
  Sc1 Sc2 Sc2 1_455 . 7_455 81.85(4) ?
  Sc1 Sc2 Sc2 1_455 . 7_555 145.39(5) ?
  Sc1 Sc2 Sc3 1_455 . 1_554 145.26(5) ?
  Sc1 Sc2 Sc3 1_455 . . 81.76(5) ?
  Sc1 Sc2 Sc3 1_455 . 7_455 90.08(5) ?
  Sc1 Sc2 Sc3 1_455 . 7_556 90.08(5) ?
  Sc1 Sc2 C1 1_455 . . 101.3(2) ?
  Sc1 Sc2 C1 1_455 . 2_555 48.4(2) ?
  Sc1 Sc2 C1 1_455 . 7_555 153.9(2) ?
  Sc1 Sc2 C1 1_455 . 8_455 118.6(2) ?
  Sc1 Sc2 C2 1_455 . . 48.6(2) ?
  Sc1 Sc2 C2 1_455 . 2_555 101.1(2) ?
  Sc1 Sc2 Sc2 2_655 . 7_455 145.39(5) ?
  Sc1 Sc2 Sc2 2_655 . 7_555 81.85(4) ?
  Sc1 Sc2 Sc3 2_655 . 1_554 81.76(5) ?
  Sc1 Sc2 Sc3 2_655 . . 145.26(5) ?
  Sc1 Sc2 Sc3 2_655 . 7_455 90.08(5) ?
  Sc1 Sc2 Sc3 2_655 . 7_556 90.08(5) ?
  Sc1 Sc2 C1 2_655 . . 48.4(2) ?
  Sc1 Sc2 C1 2_655 . 2_555 101.3(2) ?
  Sc1 Sc2 C1 2_655 . 7_555 118.6(2) ?
  Sc1 Sc2 C1 2_655 . 8_455 153.9(2) ?
  Sc1 Sc2 C2 2_655 . . 101.1(2) ?
  Sc1 Sc2 C2 2_655 . 2_555 48.6(2) ?
  Sc2 Sc2 Sc2 7_455 . 7_555 123.73(9) ?
  Sc2 Sc2 Sc3 7_455 . 1_554 88.49(5) ?
  Sc2 Sc2 Sc3 7_455 . . 65.39(3) ?
  Sc2 Sc2 Sc3 7_455 . 7_455 57.29(3) ?
  Sc2 Sc2 Sc3 7_455 . 7_556 122.58(4) ?
  Sc2 Sc2 C1 7_455 . . 166.2(2) ?
  Sc2 Sc2 C1 7_455 . 2_555 48.3(2) ?
  Sc2 Sc2 C1 7_455 . 7_555 76.2(2) ?
  Sc2 Sc2 C1 7_455 . 8_455 48.6(2) ?
  Sc2 Sc2 C2 7_455 . . 96.2(2) ?
  Sc2 Sc2 C2 7_455 . 2_555 101.4(2) ?
  Sc2 Sc2 Sc3 7_555 . 1_554 65.39(3) ?
  Sc2 Sc2 Sc3 7_555 . . 88.49(5) ?
  Sc2 Sc2 Sc3 7_555 . 7_455 122.58(4) ?
  Sc2 Sc2 Sc3 7_555 . 7_556 57.29(3) ?
  Sc2 Sc2 C1 7_555 . . 48.3(2) ?
  Sc2 Sc2 C1 7_555 . 2_555 166.2(2) ?
  Sc2 Sc2 C1 7_555 . 7_555 48.6(2) ?
  Sc2 Sc2 C1 7_555 . 8_455 76.2(2) ?
  Sc2 Sc2 C2 7_555 . . 101.4(2) ?
  Sc2 Sc2 C2 7_555 . 2_555 96.2(2) ?
  Sc3 Sc2 Sc3 1_554 . . 123.98(9) ?
  Sc3 Sc2 Sc3 1_554 . 7_455 57.20(3) ?
  Sc3 Sc2 Sc3 1_554 . 7_556 122.68(4) ?
  Sc3 Sc2 C1 1_554 . . 95.9(2) ?
  Sc3 Sc2 C1 1_554 . 2_555 101.6(2) ?
  Sc3 Sc2 C1 1_554 . 7_555 48.9(2) ?
  Sc3 Sc2 C1 1_554 . 8_455 76.3(2) ?
  Sc3 Sc2 C2 1_554 . . 166.1(2) ?
  Sc3 Sc2 C2 1_554 . 2_555 48.2(2) ?
  Sc3 Sc2 Sc3 . . 7_455 122.68(4) ?
  Sc3 Sc2 Sc3 . . 7_556 57.20(3) ?
  Sc3 Sc2 C1 . . . 101.6(2) ?
  Sc3 Sc2 C1 . . 2_555 95.9(2) ?
  Sc3 Sc2 C1 . . 7_555 76.3(2) ?
  Sc3 Sc2 C1 . . 8_455 48.9(2) ?
  Sc3 Sc2 C2 . . . 48.2(2) ?
  Sc3 Sc2 C2 . . 2_555 166.1(2) ?
  Sc3 Sc2 Sc3 7_455 . 7_556 179.78(9) ?
  Sc3 Sc2 C1 7_455 . . 135.5(2) ?
  Sc3 Sc2 C1 7_455 . 2_555 44.6(2) ?
  Sc3 Sc2 C1 7_455 . 7_555 90.0(2) ?
  Sc3 Sc2 C1 7_455 . 8_455 89.8(2) ?
  Sc3 Sc2 C2 7_455 . . 135.8(2) ?
  Sc3 Sc2 C2 7_455 . 2_555 44.3(2) ?
  Sc3 Sc2 C1 7_556 . . 44.6(2) ?
  Sc3 Sc2 C1 7_556 . 2_555 135.5(2) ?
  Sc3 Sc2 C1 7_556 . 7_555 89.8(2) ?
  Sc3 Sc2 C1 7_556 . 8_455 90.0(2) ?
  Sc3 Sc2 C2 7_556 . . 44.3(2) ?
  Sc3 Sc2 C2 7_556 . 2_555 135.8(2) ?
  C1 Sc2 C1 . . 2_555 142.2(3) ?
  C1 Sc2 C1 . . 7_555 96.9(3) ?
  C1 Sc2 C1 . . 8_455 119.9(3) ?
  C1 Sc2 C2 . . . 76.7(3) ?
  C1 Sc2 C2 . . 2_555 91.2(3) ?
  C1 Sc2 C1 2_555 . 7_555 119.9(3) ?
  C1 Sc2 C1 2_555 . 8_455 96.9(3) ?
  C1 Sc2 C2 2_555 . . 91.2(3) ?
  C1 Sc2 C2 2_555 . 2_555 76.7(3) ?
  C1 Sc2 C1 7_555 . 8_455 35.2(3) ?
  C1 Sc2 C2 7_555 . . 119.7(3) ?
  C1 Sc2 C2 7_555 . 2_555 97.1(3) ?
  C1 Sc2 C2 8_455 . . 97.1(3) ?
  C1 Sc2 C2 8_455 . 2_555 119.7(3) ?
  C2 Sc2 C2 . . 2_555 142.2(3) ?
  Co1 Sc3 Co1 5_455 . 6_556 71.79(6) ?
  Co1 Sc3 Sc1 5_455 . 5_455 54.77(5) ?
  Co1 Sc3 Sc1 5_455 . 6_556 54.67(6) ?
  Co1 Sc3 Sc2 5_455 . . 93.72(5) ?
  Co1 Sc3 Sc2 5_455 . 1_556 134.11(6) ?
  Co1 Sc3 Sc2 5_455 . 7_455 54.00(5) ?
  Co1 Sc3 Sc2 5_455 . 7_556 125.78(8) ?
  Co1 Sc3 Sc3 5_455 . 7_456 93.50(4) ?
  Co1 Sc3 Sc3 5_455 . 7_556 134.25(5) ?
  Co1 Sc3 C1 5_455 . 7_556 98.8(2) ?
  Co1 Sc3 C1 5_455 . 8_455 47.1(2) ?
  Co1 Sc3 C2 5_455 . . 141.0(2) ?
  Co1 Sc3 C2 5_455 . 2_556 140.2(2) ?
  Co1 Sc3 C2 5_455 . 7_556 98.6(2) ?
  Co1 Sc3 C2 5_455 . 8_455 46.8(2) ?
  Co1 Sc3 Sc1 6_556 . 5_455 54.67(6) ?
  Co1 Sc3 Sc1 6_556 . 6_556 54.77(5) ?
  Co1 Sc3 Sc2 6_556 . . 134.11(6) ?
  Co1 Sc3 Sc2 6_556 . 1_556 93.72(5) ?
  Co1 Sc3 Sc2 6_556 . 7_455 125.78(8) ?
  Co1 Sc3 Sc2 6_556 . 7_556 54.00(5) ?
  Co1 Sc3 Sc3 6_556 . 7_456 134.25(5) ?
  Co1 Sc3 Sc3 6_556 . 7_556 93.50(4) ?
  Co1 Sc3 C1 6_556 . 7_556 47.1(2) ?
  Co1 Sc3 C1 6_556 . 8_455 98.8(2) ?
  Co1 Sc3 C2 6_556 . . 140.2(2) ?
  Co1 Sc3 C2 6_556 . 2_556 141.0(2) ?
  Co1 Sc3 C2 6_556 . 7_556 46.8(2) ?
  Co1 Sc3 C2 6_556 . 8_455 98.6(2) ?
  Sc1 Sc3 Sc1 5_455 . 6_556 89.04(7) ?
  Sc1 Sc3 Sc2 5_455 . . 81.08(5) ?
  Sc1 Sc3 Sc2 5_455 . 1_556 145.57(5) ?
  Sc1 Sc3 Sc2 5_455 . 7_455 89.85(5) ?
  Sc1 Sc3 Sc2 5_455 . 7_556 90.00(5) ?
  Sc1 Sc3 Sc3 5_455 . 7_456 145.42(5) ?
  Sc1 Sc3 Sc3 5_455 . 7_556 81.06(4) ?
  Sc1 Sc3 C1 5_455 . 7_556 101.7(2) ?
  Sc1 Sc3 C1 5_455 . 8_455 48.1(2) ?
  Sc1 Sc3 C2 5_455 . . 117.9(2) ?
  Sc1 Sc3 C2 5_455 . 2_556 153.0(3) ?
  Sc1 Sc3 C2 5_455 . 7_556 47.8(2) ?
  Sc1 Sc3 C2 5_455 . 8_455 101.6(2) ?
  Sc1 Sc3 Sc2 6_556 . . 145.57(5) ?
  Sc1 Sc3 Sc2 6_556 . 1_556 81.08(5) ?
  Sc1 Sc3 Sc2 6_556 . 7_455 90.00(5) ?
  Sc1 Sc3 Sc2 6_556 . 7_556 89.85(5) ?
  Sc1 Sc3 Sc3 6_556 . 7_456 81.06(4) ?
  Sc1 Sc3 Sc3 6_556 . 7_556 145.42(5) ?
  Sc1 Sc3 C1 6_556 . 7_556 48.1(2) ?
  Sc1 Sc3 C1 6_556 . 8_455 101.7(2) ?
  Sc1 Sc3 C2 6_556 . . 153.0(3) ?
  Sc1 Sc3 C2 6_556 . 2_556 117.9(2) ?
  Sc1 Sc3 C2 6_556 . 7_556 101.6(2) ?
  Sc1 Sc3 C2 6_556 . 8_455 47.8(2) ?
  Sc2 Sc3 Sc2 . . 1_556 123.98(9) ?
  Sc2 Sc3 Sc2 . . 7_455 57.32(3) ?
  Sc2 Sc3 Sc2 . . 7_556 122.80(4) ?
  Sc2 Sc3 Sc3 . . 7_456 88.59(5) ?
  Sc2 Sc3 Sc3 . . 7_556 65.46(3) ?
  Sc2 Sc3 C1 . . 7_556 166.3(2) ?
  Sc2 Sc3 C1 . . 8_455 48.2(2) ?
  Sc2 Sc3 C2 . . . 49.1(2) ?
  Sc2 Sc3 C2 . . 2_556 76.1(2) ?
  Sc2 Sc3 C2 . . 7_556 95.9(2) ?
  Sc2 Sc3 C2 . . 8_455 101.9(2) ?
  Sc2 Sc3 Sc2 1_556 . 7_455 122.80(4) ?
  Sc2 Sc3 Sc2 1_556 . 7_556 57.32(3) ?
  Sc2 Sc3 Sc3 1_556 . 7_456 65.46(3) ?
  Sc2 Sc3 Sc3 1_556 . 7_556 88.59(5) ?
  Sc2 Sc3 C1 1_556 . 7_556 48.2(2) ?
  Sc2 Sc3 C1 1_556 . 8_455 166.3(2) ?
  Sc2 Sc3 C2 1_556 . . 76.1(2) ?
  Sc2 Sc3 C2 1_556 . 2_556 49.1(2) ?
  Sc2 Sc3 C2 1_556 . 7_556 101.9(2) ?
  Sc2 Sc3 C2 1_556 . 8_455 95.9(2) ?
  Sc2 Sc3 Sc2 7_455 . 7_556 179.78(9) ?
  Sc2 Sc3 Sc3 7_455 . 7_456 57.35(3) ?
  Sc2 Sc3 Sc3 7_455 . 7_556 122.78(4) ?
  Sc2 Sc3 C1 7_455 . 7_556 135.5(2) ?
  Sc2 Sc3 C1 7_455 . 8_455 44.4(2) ?
  Sc2 Sc3 C2 7_455 . . 90.5(2) ?
  Sc2 Sc3 C2 7_455 . 2_556 89.7(2) ?
  Sc2 Sc3 C2 7_455 . 7_556 135.1(2) ?
  Sc2 Sc3 C2 7_455 . 8_455 44.8(2) ?
  Sc2 Sc3 Sc3 7_556 . 7_456 122.78(4) ?
  Sc2 Sc3 Sc3 7_556 . 7_556 57.35(3) ?
  Sc2 Sc3 C1 7_556 . 7_556 44.4(2) ?
  Sc2 Sc3 C1 7_556 . 8_455 135.5(2) ?
  Sc2 Sc3 C2 7_556 . . 89.7(2) ?
  Sc2 Sc3 C2 7_556 . 2_556 90.5(2) ?
  Sc2 Sc3 C2 7_556 . 7_556 44.8(2) ?
  Sc2 Sc3 C2 7_556 . 8_455 135.1(2) ?
  Sc3 Sc3 Sc3 7_456 . 7_556 124.14(9) ?
  Sc3 Sc3 C1 7_456 . 7_556 96.0(2) ?
  Sc3 Sc3 C1 7_456 . 8_455 101.5(2) ?
  Sc3 Sc3 C2 7_456 . . 76.6(2) ?
  Sc3 Sc3 C2 7_456 . 2_556 48.6(2) ?
  Sc3 Sc3 C2 7_456 . 7_556 166.8(2) ?
  Sc3 Sc3 C2 7_456 . 8_455 48.4(2) ?
  Sc3 Sc3 C1 7_556 . 7_556 101.5(2) ?
  Sc3 Sc3 C1 7_556 . 8_455 96.0(2) ?
  Sc3 Sc3 C2 7_556 . . 48.6(2) ?
  Sc3 Sc3 C2 7_556 . 2_556 76.6(2) ?
  Sc3 Sc3 C2 7_556 . 7_556 48.4(2) ?
  Sc3 Sc3 C2 7_556 . 8_455 166.8(2) ?
  C1 Sc3 C1 7_556 . 8_455 142.0(3) ?
  C1 Sc3 C2 7_556 . . 119.5(3) ?
  C1 Sc3 C2 7_556 . 2_556 97.3(3) ?
  C1 Sc3 C2 7_556 . 7_556 76.9(3) ?
  C1 Sc3 C2 7_556 . 8_455 90.7(3) ?
  C1 Sc3 C2 8_455 . . 97.3(3) ?
  C1 Sc3 C2 8_455 . 2_556 119.5(3) ?
  C1 Sc3 C2 8_455 . 7_556 90.7(3) ?
  C1 Sc3 C2 8_455 . 8_455 76.9(3) ?
  C2 Sc3 C2 . . 2_556 35.2(4) ?
  C2 Sc3 C2 . . 7_556 97.0(3) ?
  C2 Sc3 C2 . . 8_455 120.5(3) ?
  C2 Sc3 C2 2_556 . 7_556 120.5(3) ?
  C2 Sc3 C2 2_556 . 8_455 97.0(3) ?
  C2 Sc3 C2 7_556 . 8_455 141.5(3) ?
  Co1 C1 Sc1 . . . 76.0(3) ?
  Co1 C1 Sc1 . . 2_655 77.3(3) ?
  Co1 C1 Sc2 . . . 79.2(3) ?
  Co1 C1 Sc2 . . 7_555 152.6(5) ?
  Co1 C1 Sc3 . . 7_556 76.7(3) ?
  Co1 C1 C1 . . 2_655 134.9(6) ?
  Sc1 C1 Sc1 . . 2_655 91.6(3) ?
  Sc1 C1 Sc2 . . . 155.1(4) ?
  Sc1 C1 Sc2 . . 7_555 120.0(4) ?
  Sc1 C1 Sc3 . . 7_556 83.6(3) ?
  Sc1 C1 C1 . . 2_655 71.5(5) ?
  Sc1 C1 Sc2 2_655 . . 82.7(3) ?
  Sc1 C1 Sc2 2_655 . 7_555 121.0(4) ?
  Sc1 C1 Sc3 2_655 . 7_556 154.0(4) ?
  Sc1 C1 C1 2_655 . 2_655 73.4(5) ?
  Sc2 C1 Sc2 . . 7_555 83.1(3) ?
  Sc2 C1 Sc3 . . 7_556 91.0(3) ?
  Sc2 C1 C1 . . 2_655 128.7(6) ?
  Sc2 C1 Sc3 7_555 . 7_556 82.9(3) ?
  Sc2 C1 C1 7_555 . 2_655 72.4(5) ?
  Sc3 C1 C1 7_556 . 2_655 128.1(6) ?
  Co1 C2 Sc1 . . 1_455 77.0(3) ?
  Co1 C2 Sc1 . . 2_656 76.4(3) ?
  Co1 C2 Sc2 . . . 79.0(3) ?
  Co1 C2 Sc3 . . . 152.7(5) ?
  Co1 C2 Sc3 . . 7_556 77.2(3) ?
  Co1 C2 C2 . . 2_556 134.9(6) ?
  Sc1 C2 Sc1 1_455 . 2_656 91.9(3) ?
  Sc1 C2 Sc2 1_455 . . 82.0(3) ?
  Sc1 C2 Sc3 1_455 . . 120.3(4) ?
  Sc1 C2 Sc3 1_455 . 7_556 154.1(5) ?
  Sc1 C2 C2 1_455 . 2_556 72.4(5) ?
  Sc1 C2 Sc2 2_656 . . 155.3(4) ?
  Sc1 C2 Sc3 2_656 . . 120.4(4) ?
  Sc1 C2 Sc3 2_656 . 7_556 84.2(3) ?
  Sc1 C2 C2 2_656 . 2_556 72.5(5) ?
  Sc2 C2 Sc3 . . . 82.7(3) ?
  Sc2 C2 Sc3 . . 7_556 90.9(3) ?
  Sc2 C2 C2 . . 2_556 127.1(6) ?
  Sc3 C2 Sc3 . . 7_556 83.0(3) ?
  Sc3 C2 C2 . . 2_556 72.4(5) ?
  Sc3 C2 C2 7_556 . 2_556 129.7(6) ?

#=======================================================================

# 11. STRUCTURE-FACTOR LIST

_shelx_hkl_file
;
   2   0   0 27.6303 3.74210   3
   1  -1   0 3.57138 1.00657   1
   1  -1   0 2.37926 1.60616   2
   1  -1   0 3.74351 0.75075   5
   1  -1   0 2.60942 2.37585   4
  -1   1   0 7.77727 2.16547   3
  -1   1   0 4.57126 1.48634   2
  -1   1   0 3.03965 0.95186   5
  -1   1   0 1.77911 1.01088   1
  -1   1   0 -0.3109 2.31210   4
   3  -1   0 18.2907 3.82625   1
   3  -1   0 16.7357 3.03163   5
   3  -1   0 9.51901 6.94400   2
  -5   1   0 40.7361 5.10414   1
  -5   1   0 33.7343 5.03834   3
   5   1   0 33.8115 4.72079   5
  -5   1   0 34.3639 4.40742   4
   5   1   0 36.4193 9.92614   2
   5   1   0 45.3437 14.9018   4
   5   1   0 30.9869 5.84956   1
  -4   2   0 425.108 24.4835   3
  -4   2   0 538.242 26.4988   4
  -4   2   0 468.835 21.3175   1
  -6   2   0 4062.79 171.737   4
  -6   2   0 3800.01 157.621   1
  -6   2   0 4142.84 175.855   3
  -3   3   0 8.76941 9.95012   3
  -3   3   0 17.1153 4.96817   5
  -3   3   0 -5.1504 11.8778   4
  -5   3   0 22.8350 12.5913   3
  -5   3   0 31.7293 8.92612   4
  -5   3   0 22.5468 4.99481   1
  -6   4   0 779.818 35.4233   1
  -6   4   0 794.676 39.3161   4
  -5   5   0 18.1079 16.1631   4
  -5   5   0 11.3428 19.9387   3
  -5   5   0 14.5146 9.88531   1
  -4   0   1 62.3292 4.67185   1
  -4   0   1 50.7586 7.74236   3
  -2   0  -1 81.4556 4.85956   4
   2   0   1 77.4256 4.83781   1
   2   0   1 79.0253 5.04336   2
  -2   0  -1 77.8554 4.74931   3
   2   0   1 74.4786 5.60292   4
   4   0   1 83.7030 10.8614   1
   4   0   1 130.028 17.6709   4
   4   0   1 102.205 10.2208   2
   4   0   1 98.4103 10.6226   5
   6   0   1 99.8599 10.4094   5
   6   0   1 94.7438 11.7395   1
   6   0   1 53.4443 19.6848   2
  -5   1   1 1049.74 44.4379   1
  -5   1   1 980.686 46.5064   3
   3  -1   1 599.607 28.7362   2
   3  -1   1 561.774 28.2262   5
   3  -1   1 546.664 27.2528   1
  -3   1  -1 634.929 28.1474   1
   5  -1   1 175.054 13.6837   5
   5  -1   1 180.699 13.7844   1
   5  -1   1 185.125 21.2367   2
  -5   1  -1 189.455 14.2805   1
   5   1   1 148.071 12.9966   5
   5   1   1 150.882 21.3838   4
   5   1   1 165.508 13.0865   1
   5   1   1 160.318 14.8791   2
  -5   1  -1 193.862 10.7611   4
  -5   1  -1 192.941 10.6902   3
  -6   2   1 88.4756 8.21928   1
  -6   2   1 92.1337 29.2084   4
  -6   2   1 94.1667 33.6809   3
  -4   2   1 52.1128 6.92008   1
  -4   2   1 33.9107 5.83976   5
   0  -2   1 4.01837 2.50748   4
   0  -2   1 5.49858 1.84251   1
   0  -2   1 4.83794 1.24596   2
   0  -2   1 3.30975 1.73978   5
   0   2  -1 4.16091 2.27228   3
   0   2  -1 5.73974 1.76045   4
   0   2  -1 3.73916 0.99235   1
   2  -2   1 85.6432 7.94204   5
   2  -2   1 115.271 13.0386   4
   2  -2   1 88.6165 8.31139   1
   2  -2   1 86.0699 7.95832   2
  -2   2  -1 77.0854 5.13898   1
  -2   2  -1 84.8779 8.14219   3
   4  -2   1 91.0594 9.72776   1
  -4   2  -1 96.7254 7.02415   4
   4   2   1 85.5996 9.39287   4
  -4   2  -1 98.9741 8.02035   3
   4   2   1 96.5116 7.13462   1
   4   2   1 99.3684 7.14857   2
   6  -2   1 90.4770 20.7889   2
   6  -2   1 108.012 10.3713   5
   6  -2   1 89.5155 12.3918   1
  -6   2  -1 104.075 8.37203   4
  -1  -3   1 1229.12 50.7904   1
  -1  -3   1 1249.83 54.2143   5
  -1  -3   1 1164.18 50.9301   2
  -1  -3   1 1181.15 52.1034   4
   1   3  -1 1221.07 53.1606   5
   1   3  -1 1209.96 50.3648   1
   1   3  -1 1144.46 50.1903   3
   1   3  -1 1254.21 54.1073   4
   3  -3   1 842.865 38.2216   1
   3  -3   1 859.111 43.2998   2
   3  -3   1 871.512 41.2187   5
   3  -3   1 794.928 43.9387   4
  -3   3  -1 942.437 40.1689   1
  -3   3  -1 899.107 41.2315   4
  -3   3  -1 931.409 44.5905   3
   5  -3   1 2073.04 92.4548   5
   5  -3   1 2096.79 90.2870   1
   5  -3   1 1993.35 94.4518   2
   5   3   1 2157.32 93.3007   2
   5   3   1 2048.01 87.5595   1
  -5   3  -1 2030.30 85.5103   1
  -5   3  -1 2250.88 96.4140   4
   5   3   1 1985.43 89.8022   4
   5   3   1 2113.40 94.1065   5
   2  -4   1 34.0893 5.38127   5
   2  -4   1 44.2510 12.6250   4
   2  -4   1 32.1453 5.58212   1
   2  -4   1 23.3457 9.62237   2
  -2   4  -1 32.8068 6.09274   1
  -2   4  -1 38.1628 4.95433   5
  -2   4  -1 34.7508 9.13527   4
  -2   4  -1 14.3450 10.0225   3
  -6   4  -1 87.9823 8.91141   4
  -6   4  -1 107.729 10.4560   1
  -6   4  -1 88.6446 10.5301   3
   1   5  -1 7325.79 298.969   1
   1   5  -1 6999.80 298.831   4
   1   5  -1 7062.92 304.577   5
   1  -5   1 3316.40 144.472   5
   1  -5   1 3577.46 147.830   1
   1  -5   1 4013.47 173.928   4
   1  -5   1 3475.86 151.416   2
  -1   5  -1 3807.21 165.953   5
  -1   5  -1 3727.16 162.701   3
  -1   5  -1 3526.91 155.449   4
  -1   5  -1 3913.49 161.707   1
   3  -5   1 3413.02 148.225   5
   3  -5   1 3309.04 137.867   1
   3  -5   1 3042.88 135.832   2
  -3   5  -1 2863.16 129.619   3
  -3   5  -1 3239.54 142.104   4
  -3   5  -1 3231.11 135.507   1
  -5   5  -1 566.154 30.0971   4
  -5   5  -1 589.259 27.8124   1
  -5   5  -1 533.265 32.8755   3
   0   6  -1 1.76909 15.4040   4
   0   6  -1 14.4524 12.0126   3
   0   6  -1 8.22287 5.67399   1
   0   6  -1 8.45638 5.35751   5
   2  -6   1 37.8444 4.84941   5
   2  -6   1 38.2214 6.54002   1
   2  -6   1 32.3782 10.9160   2
  -2   6  -1 60.9657 10.4752   1
  -2   6  -1 46.1983 17.2775   3
  -2   6  -1 31.6551 17.1588   4
  -6   6  -1 94.7902 13.4463   4
  -6   6  -1 145.218 20.7031   3
  -3   7  -1 204.742 26.8636   3
  -3   7  -1 190.333 18.5952   1
  -3   7  -1 229.907 26.6482   4
  -5   7  -1 224.855 29.3999   3
  -5   7  -1 214.936 21.5574   4
   3  -1   2 79.2484 7.44212   2
   3  -1   2 69.4848 7.63762   1
   5  -1   2 52.4819 13.2402   1
   5  -1   2 66.4807 16.7424   2
   5  -1   2 65.2981 14.3546   5
   2  -2   2 802.574 35.7220   1
   2  -2   2 794.063 36.0488   2
   2  -2   2 731.725 36.2351   4
  -2   2  -2 789.699 35.1511   3
  -2   2  -2 745.762 33.7301   1
  -2   2  -2 772.451 34.3193   4
  -4   2  -2 4678.72 195.066   1
   6  -2   2 193.264 19.7508   1
   6  -2   2 211.634 19.5952   5
  -1  -3   2 28.0855 3.42973   2
  -1  -3   2 34.4836 5.41663   4
  -1  -3   2 28.2138 3.60320   1
   1   3  -2 34.4754 2.97995   4
   1   3  -2 31.0483 2.89940   3
   1  -3   2 69.3511 8.63473   5
   1  -3   2 68.3257 9.54228   4
   1  -3   2 68.0305 6.32410   2
   1  -3   2 74.4302 7.36211   1
  -1   3  -2 66.5782 5.97945   3
  -1   3  -2 66.2657 5.30957   4
   3  -3   2 82.2249 13.0715   1
   3  -3   2 73.4780 11.8611   2
   3  -3   2 66.7421 12.0343   5
  -3   3  -2 84.7446 6.67687   4
  -3   3  -2 75.2218 7.13015   3
   5  -3   2 61.8348 14.2695   1
   5  -3   2 51.9612 14.4185   5
   5  -3   2 47.0052 23.6449   2
  -5   3  -2 84.0265 11.9267   1
  -5   3  -2 73.5856 7.53937   4
  -5   3  -2 73.1583 7.63662   3
   7  -3   2 2.62945 25.1905   2
   0  -4   2 7875.72 340.146   5
   0  -4   2 7393.38 316.270   4
   0  -4   2 7467.75 317.760   2
   0   4  -2 8242.50 334.690   1
   0   4  -2 8159.34 341.766   4
   0   4  -2 8053.44 339.644   3
   2  -4   2 2050.90 88.8572   1
   2  -4   2 1955.91 89.2686   5
   2  -4   2 2015.79 90.6675   2
  -2   4  -2 1864.99 82.7468   3
  -2   4  -2 1933.44 80.7024   1
  -2   4  -2 1977.11 85.3442   4
   6  -4   2 1664.10 88.3135   2
   6  -4   2 1665.28 77.3711   5
  -6   4  -2 1504.06 66.8935   3
  -6   4  -2 1508.65 67.1764   4
  -1  -5   2 24.5750 7.44779   2
  -1  -5   2 26.7793 5.14228   1
  -1  -5   2 36.9868 11.4018   4
  -1  -5   2 12.6196 4.75311   5
   1   5  -2 16.8448 6.98124   3
   1   5  -2 19.9500 3.13485   1
   1  -5   2 45.3383 8.45871   5
   1  -5   2 42.8850 8.17703   1
   1  -5   2 49.3558 10.5926   2
   1  -5   2 40.0901 15.3469   4
  -1   5  -2 35.3033 9.43876   3
  -1   5  -2 42.1473 4.49935   1
  -1   5  -2 52.1546 7.50782   4
   5  -5   2 46.9460 13.6030   1
   5  -5   2 43.5825 27.6141   2
   5  -5   2 45.9500 11.0934   5
  -5   5  -2 52.0411 7.50654   4
  -7   5  -2 38.0584 7.92136   3
  -7   5  -2 35.3297 8.00469   4
  -2  -6   2 9475.87 385.548   1
  -2  -6   2 9466.17 400.308   2
   2   6  -2 8799.53 372.784   3
   0  -6   2 702.009 32.3569   1
   0  -6   2 735.900 35.1405   5
   0  -6   2 686.706 36.2606   2
   0   6  -2 744.235 38.2274   3
   0   6  -2 800.863 38.3125   4
   0   6  -2 761.323 33.6919   1
   2  -6   2 6946.43 301.851   2
   2  -6   2 7423.44 305.418   1
   2  -6   2 7096.01 308.351   5
  -2   6  -2 6479.52 280.269   3
  -2   6  -2 7143.60 292.386   1
  -2   6  -2 7347.39 311.050   4
   4  -6   2 278.778 31.2692   2
   4  -6   2 303.754 19.7705   5
  -4   6  -2 316.379 19.0713   4
  -4   6  -2 327.757 23.4704   3
   6  -6   2 3417.82 151.752   5
   6  -6   2 3626.97 165.815   2
  -6   6  -2 3161.79 136.880   4
  -6   6  -2 3187.59 138.905   3
   3   7  -2 4.74263 4.52979   4
   3   7  -2 -5.3155 6.60053   3
   3   7  -2 0.42470 2.69879   1
  -1  -7   2 8.90303 3.59182   5
  -1  -7   2 19.8685 5.12931   1
  -1  -7   2 2.90806 8.33277   2
   1   7  -2 0.00630 10.0277   4
   1   7  -2 7.00148 12.3361   3
   1   7  -2 17.9503 6.71837   1
   1  -7   2 39.9820 7.31871   5
   1  -7   2 36.5767 15.2198   2
  -1   7  -2 41.1204 16.4342   3
  -1   7  -2 38.0937 12.4422   4
  -1   7  -2 45.1315 8.49844   1
   3  -7   2 47.7565 22.2809   2
   3  -7   2 42.0161 9.14869   5
   3  -7   2 37.6651 10.9430   1
  -3   7  -2 57.0251 18.8620   3
  -3   7  -2 45.3447 7.20489   1
  -3   7  -2 42.7839 11.7611   4
   5  -7   2 58.1222 11.2613   5
  -5   7  -2 70.0916 11.9238   4
  -7   7  -2 10.2270 9.11487   4
  -7   7  -2 -2.5564 10.1413   3
   2   8  -2 6.43440 11.0428   4
   2   8  -2 -2.0947 7.38926   1
   2   8  -2 -6.8082 13.2356   3
   0  -8   2 8867.30 362.321   1
   0  -8   2 8839.01 379.561   5
   0  -8   2 8364.08 357.960   2
   0   8  -2 8520.29 364.843   4
   0   8  -2 8041.28 348.049   3
   0   8  -2 8548.26 353.095   1
   2  -8   2 568.051 28.9922   1
   2  -8   2 586.148 29.4508   5
   2  -8   2 576.132 36.6171   2
  -2   8  -2 498.347 36.6591   3
  -2   8  -2 615.359 36.3599   4
  -2   8  -2 579.590 29.7238   1
   4  -8   2 5072.01 225.183   2
   4  -8   2 5032.44 220.137   5
  -4   8  -2 5257.49 232.303   3
  -4   8  -2 4955.71 215.619   4
  -6   8  -2 33.8476 16.4517   3
  -6   8  -2 29.2084 11.6988   4
   3   9  -2 0.41254 5.74477   5
   3   9  -2 9.94430 10.1615   4
   3   9  -2 6.76268 12.7324   3
   3   9  -2 6.59761 6.28603   1
   3  -9   2 80.0123 19.9923   2
   3  -9   2 55.2781 9.10092   5
  -3   9  -2 39.0831 27.3666   3
  -3   9  -2 39.2449 18.0540   4
   0  10  -2 167.093 29.5966   4
   0  10  -2 189.967 20.8363   1
   4  -2   3 60.4394 14.9077   1
   1  -3   3 1014.66 44.1260   1
   1  -3   3 1022.92 45.8053   2
  -1   3  -3 961.479 44.3093   1
  -1   3  -3 1020.72 44.9478   3
  -1   3  -3 992.974 43.9301   4
   3  -3   3 1088.27 52.4324   5
   3  -3   3 1060.87 50.6558   1
  -3   3  -3 999.895 44.6643   4
  -3   3  -3 1059.30 46.9678   3
  -3   3  -3 920.277 44.3126   1
   5  -3   3 478.079 32.7260   5
   5  -3   3 510.652 38.5829   2
  -2  -4   3 2.96261 6.44301   4
   0  -4   3 13.3403 8.75671   4
   0  -4   3 29.0967 5.88938   1
   0  -4   3 14.3463 5.23323   2
   0   4  -3 22.4103 3.91866   3
   0   4  -3 19.4544 4.01905   4
   0   4  -3 29.8498 6.02954   1
   2  -4   3 62.6238 10.5803   5
   2  -4   3 61.1493 12.6917   1
   2  -4   3 70.3886 9.48968   2
  -2   4  -3 64.2451 5.80976   4
  -2   4  -3 55.6258 6.14874   3
   4  -4   3 76.1432 20.7202   2
   6  -4   3 97.3965 18.2149   5
   6  -4   3 76.4944 35.8141   2
  -3  -5   3 1402.87 62.7324   5
  -3  -5   3 1426.50 63.2960   2
  -3  -5   3 1515.10 63.8751   1
  -1  -5   3 1044.36 47.5223   2
  -1  -5   3 944.271 44.5720   1
  -1  -5   3 937.381 44.8984   5
   1   5  -3 1033.05 45.2571   3
   1   5  -3 1029.46 44.8930   4
   1   5  -3 1067.24 46.2566   1
   1  -5   3 4088.84 176.789   2
   1  -5   3 3915.48 173.584   5
   1  -5   3 3634.67 156.388   1
  -1   5  -3 3831.56 162.410   4
  -1   5  -3 3835.40 158.501   1
  -1   5  -3 3956.88 168.296   3
   3  -5   3 1581.71 76.1661   5
   3  -5   3 1541.93 71.1576   1
   3  -5   3 1527.07 74.8367   2
  -3   5  -3 1569.14 68.4876   4
  -3   5  -3 1536.80 66.6023   1
  -3   5  -3 1548.96 68.2655   3
   5  -5   3 1388.15 79.7562   2
   5  -5   3 1288.66 65.9837   5
  -5   5  -3 1254.61 56.6894   4
  -5   5  -3 1218.93 55.1458   3
   0  -6   3 12.9351 12.2900   2
   0  -6   3 14.6021 10.9545   1
   0  -6   3 19.8207 10.9000   5
   0   6  -3 28.9682 5.33246   4
   0   6  -3 31.7141 7.42475   3
   0   6  -3 20.5651 4.31493   1
   2  -6   3 49.8818 13.5607   5
   2  -6   3 25.2608 17.0372   2
   2  -6   3 44.4323 12.1997   1
  -2   6  -3 48.6301 8.74388   3
  -2   6  -3 58.2000 6.08963   1
  -2   6  -3 43.4633 6.55570   4
  -4   6  -3 74.8094 8.27112   4
  -4   6  -3 62.9523 8.69273   3
   6  -6   3 81.8505 15.6471   5
   6  -6   3 74.6590 39.8547   2
  -6   6  -3 68.4399 9.59909   3
  -6   6  -3 60.3217 9.80653   4
  -3  -7   3 13.0648 8.79930   2
  -3  -7   3 3.52270 12.6259   4
  -3  -7   3 3.48579 5.00200   1
   3   7  -3 11.8013 3.50242   4
   3   7  -3 11.3540 3.24255   3
   3   7  -3 8.10519 5.87731   1
   1  -7   3 231.090 26.3527   2
   1  -7   3 242.611 18.6514   1
   1  -7   3 279.515 20.9211   5
  -1   7  -3 243.473 14.8723   4
  -1   7  -3 241.893 13.0883   1
  -5   7  -3 179.015 13.5142   4
  -7   7  -3 58.8396 10.9618   3
  -2  -8   3 -17.034 12.0655   2
  -2  -8   3 -4.2793 4.77449   5
  -2  -8   3 0.88429 6.07504   1
   2   8  -3 -10.216 7.44039   3
   2   8  -3 1.55994 3.84319   1
   2   8  -3 -1.0214 4.96470   4
   0  -8   3 2.68224 9.24767   1
   0  -8   3 11.3544 18.4386   2
   0  -8   3 2.41217 9.42685   5
   0   8  -3 21.0486 12.0943   3
   0   8  -3 8.83377 4.70713   1
   0   8  -3 19.1026 8.46964   4
   2  -8   3 56.1076 27.5580   2
   2  -8   3 44.8262 13.3575   1
   2  -8   3 37.2553 12.8422   5
  -2   8  -3 36.1614 6.10596   1
  -2   8  -3 38.2534 9.08523   4
  -2   8  -3 33.2232 13.6446   3
   4  -8   3 78.1489 37.2071   2
   4  -8   3 37.1077 14.5693   5
  -4   8  -3 52.2200 10.2149   4
  -4   8  -3 68.0993 14.5938   3
   6  -8   3 64.0356 32.3073   2
  -6   8  -3 77.4633 11.2931   4
  -6   8  -3 48.1257 11.5890   3
   3   9  -3 28.0514 5.18236   4
   3   9  -3 42.0014 7.00992   3
   3   9  -3 36.8349 5.03568   1
  -1  -9   3 273.878 16.8216   1
   1  -9   3 156.099 16.1835   1
   1  -9   3 148.294 28.4154   2
   1  -9   3 156.012 14.4879   5
  -1   9  -3 138.859 15.6089   4
  -1   9  -3 132.346 10.3953   1
  -1   9  -3 126.944 20.7216   3
   3  -9   3 675.517 52.6232   2
   3  -9   3 807.735 41.8666   5
   2  10  -3 -0.9397 5.34151   1
   2  10  -3 10.2092 14.2444   3
   2  10  -3 -10.599 9.10172   4
   0 -10   3 11.2771 7.59321   5
   0 -10   3 -11.651 10.0046   1
   0  10  -3 11.0481 20.1314   3
   0  10  -3 -1.4253 12.7263   4
   0  10  -3 4.64063 7.12468   1
   2 -10   3 36.7598 11.7316   5
   2 -10   3 30.6853 27.4850   2
  -2  10  -3 53.4789 22.7265   3
  -2  10  -3 42.0248 15.2015   4
   4 -10   3 71.1069 14.0323   5
   4 -10   3 16.3412 32.6155   2
  -4  10  -3 45.3407 22.8313   3
  -4  10  -3 101.702 16.1453   4
  -6  10  -3 6.88585 15.3565   3
   3  11  -3 922.689 46.4806   3
   3  11  -3 972.126 42.6258   1
   3  11  -3 979.286 45.6982   4
   1  11  -3 514.350 32.6694   4
   1  11  -3 535.538 27.5239   1
   1  11  -3 483.476 37.9767   3
   1 -11   3 2251.19 101.295   5
   1 -11   3 2326.15 109.446   2
  -1  11  -3 2172.07 102.589   4
  -1  11  -3 2171.36 109.337   3
   3 -11   3 1599.88 84.2332   2
   3 -11   3 1344.24 65.1275   5
  -3  11  -3 1400.44 77.2355   3
  -3  11  -3 1338.84 67.9262   4
   2  12  -3 -8.4683 15.5811   4
   2  12  -3 -8.9261 23.7931   3
   2  12  -3 -6.5051 8.49642   1
  -2  12  -3 -23.867 30.4362   3
  -2  12  -3 16.2076 19.8704   4
  -3  -5   4 30.7485 17.2227   5
  -1  -5   4 62.7426 7.63196   2
  -1  -5   4 71.0629 8.70430   1
   3  -5   4 77.5493 16.3268   5
   3  -5   4 82.6543 15.8002   2
  -3   5  -4 96.2337 8.33161   4
  -3   5  -4 87.1734 8.05951   3
  -4  -6   4 3801.13 164.837   2
  -4  -6   4 3997.20 164.747   1
   0  -6   4 5605.29 237.188   1
   0  -6   4 6399.24 279.144   5
   0   6  -4 6020.32 253.656   4
   0   6  -4 5834.86 241.887   1
   2  -6   4 302.976 24.4395   1
   2  -6   4 285.649 23.2413   5
   2  -6   4 296.615 23.7416   2
  -2   6  -4 301.246 16.0723   3
  -2   6  -4 283.944 15.3131   4
  -3  -7   4 17.7376 12.3301   2
  -3  -7   4 16.8198 7.96984   1
  -3  -7   4 28.1678 8.39011   5
  -3  -7   4 4.37718 17.1796   4
   1  -7   4 66.2948 15.2713   1
  -1   7  -4 102.485 9.80822   1
   3  -7   4 73.1776 18.6826   5
   3  -7   4 92.4323 27.6496   2
  -3   7  -4 109.810 9.62511   4
  -3   7  -4 80.8478 8.75375   3
  -5   7  -4 62.0777 9.26722   4
  -2  -8   4 9571.42 394.059   1
  -2  -8   4 9361.80 406.799   5
   2   8  -4 9967.73 417.771   4
   2   8  -4 9999.99 420.117   3
   2   8  -4 9870.48 404.546   1
   0  -8   4 -23.703 13.8319   1
   0  -8   4 6.38248 14.1461   5
   0  -8   4 2.49213 21.3256   2
   0   8  -4 3.67087 6.42169   1
   0   8  -4 -2.8997 6.62603   3
   0   8  -4 5.48495 5.26387   4
   2  -8   4 4868.95 220.930   2
   2  -8   4 4768.85 213.804   5
  -2   8  -4 4692.92 200.657   3
  -2   8  -4 4517.46 192.664   4
   4  -8   4 194.039 23.2112   5
   4  -8   4 217.805 45.7130   2
  -4   8  -4 233.003 15.7951   3
  -4   8  -4 192.227 13.7987   4
   6  -8   4 2607.28 137.047   2
  -3  -9   4 25.4537 6.33380   5
  -3  -9   4 34.4636 8.51638   1
  -3  -9   4 43.4987 15.0964   2
   3   9  -4 33.8507 5.17332   3
  -1  -9   4 45.8793 12.7073   5
   1   9  -4 54.1778 7.63106   1
   1  -9   4 83.1253 18.6309   5
   1  -9   4 50.8238 31.2719   2
  -1   9  -4 85.0422 9.25082   4
  -1   9  -4 76.7364 11.0622   3
   3  -9   4 113.775 43.1886   2
   3  -9   4 96.1779 20.3023   5
  -3   9  -4 51.6692 10.5268   3
  -3   9  -4 54.5957 8.80415   4
  -2 -10   4 254.816 17.6001   1
  -2 -10   4 238.952 15.6018   5
   2  10  -4 275.062 15.4045   4
   2  10  -4 257.419 15.7408   3
   2  10  -4 264.856 15.7375   1
   0 -10   4 4871.22 222.646   2
   0 -10   4 5238.35 231.107   5
   0  10  -4 5221.96 222.481   4
   0  10  -4 5388.74 231.400   3
   2 -10   4 233.951 44.7577   2
   2 -10   4 177.951 21.2708   5
  -2  10  -4 190.512 17.7019   3
  -2  10  -4 188.124 14.7200   4
   4 -10   4 2929.93 149.461   2
   4 -10   4 3059.88 139.980   5
  -4  10  -4 3151.65 138.496   3
  -4  10  -4 3017.30 131.965   4
  -6  10  -4 92.5417 15.1041   3
   3  11  -4 37.1374 6.65922   4
   3  11  -4 46.7735 9.50664   1
   1 -11   4 72.3951 15.1676   5
  -1  11  -4 60.4985 17.7402   3
  -1  11  -4 47.1318 11.9659   4
   3 -11   4 80.4293 42.8370   2
   3 -11   4 62.2283 16.7861   5
   2  12  -4 988.661 46.7277   4
   2  12  -4 956.273 43.8702   1
   2  12  -4 985.950 48.8945   3
   2 -12   4 2175.64 115.365   2
   2 -12   4 2270.17 105.253   5
  -2  12  -4 2253.52 102.619   4
  -2  12  -4 2168.42 103.919   3
   4 -12   4 483.252 48.4816   2
  -4  12  -4 454.500 31.9914   3
   3  13  -4 3.56935 7.88363   1
   3  13  -4 -14.873 9.87207   3
   3  13  -4 -9.5727 7.70248   4
   1  13  -4 53.0559 16.1630   4
  -1  13  -4 43.7941 18.2992   4
   0  14  -4 132.057 22.9085   4
  -3  -7   5 296.983 20.8957   2
  -3  -7   5 278.643 20.3664   1
  -3  -7   5 308.207 21.4507   5
  -1  -7   5 19.7167 16.8752   1
   1  -7   5 323.344 25.5804   2
   1  -7   5 268.837 25.1607   5
  -4  -8   5 -2.7541 7.85283   5
  -4  -8   5 -9.8881 15.5696   2
  -4  -8   5 -11.444 8.43057   1
  -2  -8   5 19.1356 17.5065   2
  -2  -8   5 8.81168 13.7090   5
  -2  -8   5 -5.9664 12.8721   1
   0  -8   5 40.4776 19.8515   2
   0  -8   5 37.0315 17.3352   5
   0   8  -5 24.6220 6.34445   4
   0   8  -5 33.3891 6.22278   3
   2  -8   5 70.1472 27.5845   2
   2  -8   5 20.3647 19.9031   5
  -2   8  -5 30.2299 7.07555   4
  -2   8  -5 30.2581 6.69777   3
  -3  -9   5 161.373 15.3572   1
  -3  -9   5 145.804 14.7867   5
  -1  -9   5 12.4610 16.3439   5
  -1  -9   5 15.2097 26.4091   2
   1   9  -5 11.1797 6.54517   4
   1  -9   5 88.9924 33.1069   2
   1  -9   5 164.935 23.9388   5
  -1   9  -5 114.460 10.3777   3
  -1   9  -5 129.108 10.4541   4
   3  -9   5 136.062 22.2306   5
   3  -9   5 119.362 40.7971   2
  -3   9  -5 146.920 12.3803   3
  -3   9  -5 142.754 12.3479   4
  -2 -10   5 17.0038 12.9997   5
  -2 -10   5 37.4326 14.0876   1
  -2 -10   5 -12.542 26.5012   2
   2  10  -5 -8.2650 13.2264   1
   2  10  -5 22.0462 6.59552   4
   0 -10   5 -2.6715 35.3137   2
   0  10  -5 19.3960 7.97757   3
   2 -10   5 45.8160 42.4979   2
   2 -10   5 -12.521 20.6920   5
  -2  10  -5 36.0986 8.27945   3
  -2  10  -5 24.6457 7.66016   4
   4 -10   5 87.8901 42.2698   2
  -4  10  -5 51.1791 10.6150   3
  -3 -11   5 330.950 19.3309   5
  -3 -11   5 407.074 31.6726   2
  -3 -11   5 317.929 20.9260   1
  -1 -11   5 687.157 39.0988   5
  -1 -11   5 725.265 57.2401   2
   1  11  -5 674.445 33.0033   4
   1  11  -5 689.392 33.7054   3
   1 -11   5 419.486 54.7165   2
   1 -11   5 394.252 30.8513   5
  -1  11  -5 413.937 24.0172   3
  -1  11  -5 408.844 23.1728   4
   3 -11   5 965.544 73.4873   2
  -3  11  -5 1018.62 49.1436   3
   5 -11   5 733.442 64.0190   2
  -5  11  -5 769.140 40.0516   3
  -2 -12   5 61.0949 25.2016   2
  -2 -12   5 -14.436 9.51633   5
   2  12  -5 3.01022 7.88934   3
   2  12  -5 8.42864 7.70675   4
   0 -12   5 6.02718 13.7041   5
   2 -12   5 69.4197 46.9071   2
  -2  12  -5 24.4923 11.6871   3
  -4  12  -5 60.8104 13.7199   3
  -1 -13   5 1256.98 71.3920   2
  -1 -13   5 1241.77 59.7664   5
   1  13  -5 1157.37 54.4771   4
   1  13  -5 1161.98 55.7078   3
   1 -13   5 1471.92 90.4117   2
   1 -13   5 1452.24 72.2258   5
  -1  13  -5 1467.30 70.3593   3
   3 -13   5 413.847 51.1249   2
  -3  13  -5 434.297 28.8090   3
  -5  13  -5 196.885 21.4295   3
   2  14  -5 -12.999 10.3897   3
   2  14  -5 -0.3414 8.57505   4
   0  14  -5 42.5206 16.6966   3
   0  14  -5 22.0666 12.8610   4
   2 -14   5 18.6118 38.4572   2
  -2  14  -5 23.6096 17.6161   3
  -1 -11   6 73.5025 38.6587   2
  -1 -11   6 68.6589 19.6712   5
  -1  11  -6 53.3139 9.58952   3
  -2 -12   6 1145.92 56.3553   5
  -2 -12   6 1079.00 68.5412   2
   2 -12   6 1022.18 78.3520   2
  -2  12  -6 855.867 42.4828   3
  -1 -13   6 51.5710 38.8549   2
  -1 -13   6 58.7642 15.8400   5
   1  13  -6 54.8263 10.3847   4
   1  13  -6 67.9047 11.0078   3
   1 -13   6 14.5806 50.5785   2
   3 -13   6 82.7789 46.7984   2
  -3  13  -6 49.1651 13.7478   3
   0 -14   6 2389.32 127.092   2
   0  14  -6 2462.74 110.488   3
   1  15  -6 68.0730 14.6893   3
   0   0   0    0.00    0.00   0
;

#=======================================================================
data_Sc3CoC4_6.7K_3.3GPa
#=======================================================================
_vrf_ATOM007_Sc3CoC4_6.7K_3.3GPa
;
PROBLEM: _atom_site_aniso_label is missing
RESPONSE: The limited number of measurable high-angle reflections 
   in the high-pressure / low-temperature data set only permitted 
   the refinement of isotropic ADPs.
;
_vrf_PLAT027_Sc3CoC4_6.7K_3.3GPa
;
PROBLEM: _diffrn_reflns_theta_full value (too) Low ......      12.71 Degree
RESPONSE: The fraction of reciprocal space accessible in 
   our high-pressure / low-temperature x-ray diffraction 
   experiments is limited by the body of the employed 
   diamond anvil cell and the closed-cylce helium sample 
   cryostat.
;
_vrf_PLAT029_Sc3CoC4_6.7K_3.3GPa
;
PROBLEM: _diffrn_measured_fraction_theta_full value Low .      0.480 Why?  
RESPONSE: The fraction of reciprocal space accessible in 
   our high-pressure / low-temperature x-ray diffraction 
   experiments is limited by the body of the employed 
   diamond anvil cell and the closed-cylce helium sample 
   cryostat.
;
_vrf_PLAT112_Sc3CoC4_6.7K_3.3GPa
;
PROBLEM: ADDSYM Detects New (Pseudo) Symm. Elem         m        100 %Fit  
RESPONSE: The investigated low-temperature phase structure
   of Sc3CoC4 represents a commensurately and displacively 
   modulated variant (space group C2/m) of its high-temperature 
   phase structure (space group Immm). Involved symmetry-breaking 
   atomic displacements are, however, smaller than 0.1 \%A.
;
_vrf_PLAT911_Sc3CoC4_6.7K_3.3GPa
;
PROBLEM: Missing FCF Refl Between Thmin & STh/L=    0.600        214 Report
RESPONSE: Missing reflections are either unaccessible due
   to the limited flexibility of the employed high-pressure /
   low-temperature setup or interfere with background 
   scattering features from the pressure cell diamonds or 
   the beryllium heat and radiation shields.
;
_vrf_PLAT940_Sc3CoC4_6.7K_3.3GPa
;
PROBLEM: Fsqd Refinement With I > n * Sigma(I) Only .....     Please Check 
RESPONSE: A (small) I/\s(I) limit was introduced in the 
   structural refinements to remove weak reflections with 
   biased intensities due to overlaps with intense background
   scattering features. These are mainly Debye rings originating 
   from the beryllium vacuum and radiation shield of the employed 
   closed-cycle helium sample cryostat.
;

# 5. CHEMICAL DATA

_chemical_formula_moiety                 'C4 Co Sc3'
_chemical_formula_sum                    'C4 Co Sc3'
_chemical_formula_weight                 241.85
_chemical_melting_point                  ?
_chemical_compound_source                'synthesized by authors, see text'

#=======================================================================

# 6. CRYSTAL DATA

_symmetry_cell_setting                   monoclinic
_symmetry_space_group_name_H-M           'C 1 2/m 1'
_symmetry_space_group_name_Hall          '-C 2y'
_symmetry_Int_Tables_number              12

loop_
 _space_group_symop_id
 _space_group_symop_operation_xyz
 1   x,y,z
 2   -x,y,-z
 3   -x,-y,-z
 4   x,-y,z
 5   x+1/2,y+1/2,z
 6   -x+1/2,y+1/2,-z
 7   -x+1/2,-y+1/2,-z
 8   x+1/2,-y+1/2,z

_cell_length_a                           5.5124(4)
_cell_length_b                           11.9341(14)
_cell_length_c                           5.5167(6)
_cell_angle_alpha                        90
_cell_angle_beta                         104.413(3)
_cell_angle_gamma                        90
_cell_volume                             351.50(6)
_cell_formula_units_Z                    4
_cell_measurement_reflns_used            1635
_cell_measurement_theta_min              3.9196
_cell_measurement_theta_max              29.28562
_cell_measurement_temperature            6.7(1)

_exptl_crystal_density_diffrn            4.5701
_exptl_crystal_density_meas              ?
_exptl_crystal_density_method            'not measured'
_exptl_crystal_F_000                     456

_exptl_absorpt_coefficient_mu            5.083
_exptl_crystal_description               block
_exptl_crystal_size_max                  0.147
_exptl_crystal_size_mid                  0.098
_exptl_crystal_size_min                  0.073
_exptl_crystal_colour                    'metallic dark grey'
_exptl_absorpt_correction_type           'multi-scan'
_exptl_absorpt_process_details           
'SADABS-2016/2 (Krause, 2015)'
_exptl_absorpt_correction_T_min          0.5596
_exptl_absorpt_correction_T_max          0.6479
loop_
 _exptl_crystal_face_index_h
 _exptl_crystal_face_index_k
 _exptl_crystal_face_index_l
 _exptl_crystal_face_perp_dist
      0   -5   -6    0.046 
      8   -5    0    0.036 
     -1   -5    3    0.026 
     -2    5    0    0.021 
     -7    4    1    0.032 
     -1   -5    1    0.030 
      7    1    1    0.045 
     -1   -1    9    0.021 
      4    2    2    0.038 
      4    1   -4    0.059  
      0   -3  -10    0.045 
      1    1    1    0.036 
      0   -1    0    0.028 
      5   -5   -1    0.037 

#=======================================================================

# 7. EXPERIMENTAL DATA

_exptl_special_details                   
;
High pressures were generated using a Diacell Tozer-type diamond 
anvil cell. The pressure cell was cooled to low temperatures using 
conduction cooling by a closed-cycle helium cryostat. An inner and 
outer beryllium vacuum and radiation shield minimized heat exchange 
with the environment.
;

_diffrn_ambient_temperature              6.7(1)
_diffrn_source                           'microfocus sealed x-ray tube'
_diffrn_radiation_type                   AgK\a
_diffrn_radiation_source                 'INCOATEC I\mS microfocus x-ray source'
_diffrn_radiation_wavelength             0.56089
_diffrn_radiation_monochromator          'mirror optics'
_diffrn_measurement_device               'four-circle diffractometer'
_diffrn_measurement_device_type          'HUBER four-circle Eulerian cradle'
_diffrn_detector                         
'DECTRIS Pilatus CdTe 300K pixel detector'
_diffrn_detector_area_resol_mean         5.8
_diffrn_measurement_method               '\f scans'

_diffrn_reflns_number                    2523
_diffrn_reflns_theta_min                 3.3
_diffrn_reflns_theta_max                 30.82
_diffrn_reflns_theta_full                12.71
_diffrn_measured_fraction_theta_max      0.22
_diffrn_measured_fraction_theta_full     0.48
_diffrn_reflns_av_R_equivalents          0.0207
_diffrn_reflns_av_unetI/netI             0.0277
_diffrn_reflns_limit_h_min               -9
_diffrn_reflns_limit_h_max               8
_diffrn_reflns_limit_k_min               -15
_diffrn_reflns_limit_k_max               16
_diffrn_reflns_limit_l_min               -6
_diffrn_reflns_limit_l_max               7
_diffrn_reflns_reduction_process         
;
Merged with JANA2006 
(Petricek, 2014)
;

#=======================================================================

# 8. REFINEMENT DATA

_refine_special_details
; 
Refinement of isotropic ADPs for all atoms in the 
structural model. Uiso's of similar carbon atoms 
C1 and C2 were constrained to have identical values.
;

_reflns_number_total                     255
_reflns_number_gt                        228
_reflns_threshold_expression             'I>1.5\s(I)'

_atom_sites_solution_primary             'dual'
_refine_ls_structure_factor_coef         Fsqd
_refine_ls_R_factor_gt                   0.0615
_refine_ls_wR_factor_gt                  0.1339
_refine_ls_R_factor_all                  0.0615
_refine_ls_wR_factor_ref                 0.1339
_refine_ls_goodness_of_fit_ref           3.33
_refine_ls_goodness_of_fit_gt            3.33
_refine_ls_number_reflns                 228
_refine_ls_number_parameters             18
_refine_ls_number_restraints             0
_refine_ls_number_constraints            1
_refine_ls_weighting_scheme              sigma
_refine_ls_weighting_details             'w=1/(\s^2^(I)+0.0004I^2^)'
_refine_ls_shift/su_max                  0.0016
_refine_ls_shift/su_mean                 0.0003
_refine_diff_density_max                 2.32
_refine_diff_density_min                 -2.13
_refine_ls_extinction_method             'none'

loop_
 _atom_type_symbol
 _atom_type_scat_dispersion_real
 _atom_type_scat_dispersion_imag
 _atom_type_scat_source
 C    0.0015  0.0009
 'International Tables Vol C tables 4.2.6.8 and 6.1.1.1'
 Co   0.3050  0.6296
 'International Tables Vol C tables 4.2.6.8 and 6.1.1.1'
 Sc   0.1829  0.2348
 'International Tables Vol C tables 4.2.6.8 and 6.1.1.1'

_computing_data_collection               'EVAL-14 (Duisenberg, 2003'
_computing_cell_refinement               'PEAKREF (Duisenberg, 2003)'
_computing_data_reduction                'SADABS-2016/2 (Krause, 2015)'
_computing_structure_solution            'SUPERFLIP (Palatinus, 2007)'
_computing_structure_refinement          'JANA2006 (Petricek, 2014)'
_computing_molecular_graphics            'DIAMOND (Brandenburg, 2020)'
_computing_publication_material          'JANA2006 (Petricek, 2014)'

_iucr_refine_instructions_details
;
%JANA2006 M40 file
    6    0    0    1    0
 0.461284 0.000000 0.000000 0.000000 0.000000 0.000000      100000
 0.000000 0.000000 0.000000                                 000
 0.000000 0.000000 0.000000 0.000000 0.000000 0.000000      000000
 0.000000 0.000000 0.000000 0.000000 0.000000 0.000000      000000
Co1       2  1     0.500000 0.256834 0.000000 0.258969
 0.002137 0.000000 0.000000 0.000000 0.000000 0.000000      0101100000
Sc1       3  1     0.500000 0.752560 0.000000 0.246032
 0.002132 0.000000 0.000000 0.000000 0.000000 0.000000      0101100000
Sc2       3  1     0.500000 0.000000 0.187838 0.000000
 0.001776 0.000000 0.000000 0.000000 0.000000 0.000000      0010100000
Sc3       3  1     0.500000 0.000000 0.311548 0.500000
 0.001803 0.000000 0.000000 0.000000 0.000000 0.000000      0010100000
C1        1  1     1.000000 0.416969 0.124344 0.081673
 0.003911 0.000000 0.000000 0.000000 0.000000 0.000000      0111100000
C2        1  1     1.000000 0.083160 0.123760 0.417310
 0.003911 0.000000 0.000000 0.000000 0.000000 0.000000      0111000000
----------------------------   s.u. block   ----------------------------
 0.004711 0.000000 0.000000 0.000000 0.000000 0.000000
 0.000000 0.000000 0.000000
 0.000000 0.000000 0.000000 0.000000 0.000000 0.000000
 0.000000 0.000000 0.000000 0.000000 0.000000 0.000000
Co1                0.000000 0.000133 0.000000 0.000176
 0.000407 0.000000 0.000000 0.000000 0.000000 0.000000
Sc1                0.000000 0.000172 0.000000 0.000227
 0.000436 0.000000 0.000000 0.000000 0.000000 0.000000
Sc2                0.000000 0.000000 0.000121 0.000000
 0.000423 0.000000 0.000000 0.000000 0.000000 0.000000
Sc3                0.000000 0.000000 0.000121 0.000000
 0.000417 0.000000 0.000000 0.000000 0.000000 0.000000
C1                 0.000000 0.001002 0.000478 0.001188
 0.000844 0.000000 0.000000 0.000000 0.000000 0.000000
C2                 0.000000 0.001000 0.000481 0.001188
 0.000844 0.000000 0.000000 0.000000 0.000000 0.000000
--------------------------   Saved points   ----------------------------
    0
--------------------------   Fourier maxima   --------------------------
    1    1    1
max1      1  1     1.000000 0.254829 0.069352 0.379720      000  0  0  0
     0.78     0.30
max2      1  1     1.000000 0.235382 0.050306 0.130211      000  0  0  0
     0.67     0.30
max3      1  1     1.000000 0.091706 0.226076 0.032938      000  0  0  0
     0.65     0.29
max4      1  1     1.000000-0.011061 0.132032 0.227635      000  0  0  0
     0.49     0.26
max5      1  1     1.000000 0.091861 0.077684 0.140934      000  0  0  0
     0.45     0.25
max6      1  1     1.000000 0.179798 0.398930 0.872145      000  0  0  0
     0.52     0.25
max7      1  1     1.000000 0.089442 0.384570 0.602381      000  0  0  0
     0.55     0.23
max8      1  1     1.000000 0.086026 0.401333 0.140281      000  0  0  0
     0.70     0.23
max9      1  1     1.000000 0.093031 0.111065 0.915009      000  0  0  0
     0.40     0.20
max10     1  1     1.000000 0.031112 0.257610 0.423712      000  0  0  0
     0.57     0.19
--------------------------   Fourier minima   --------------------------
    1    1    1
min1      1  1     1.000000 0.090726 0.000000 0.397309      000  0  0  0
     0.81     0.41
min2      1  1     1.000000 0.247977 0.000000 0.123886      000  0  0  0
     0.87     0.34
min3      1  1     1.000000 0.212633 0.500000-0.005593      000  0  0  0
     0.58     0.34
min4      1  1     1.000000 0.006521 0.191719 0.500000      000  0  0  0
     0.75     0.34
min5      1  1     1.000000 0.067269 0.500000 0.181022      000  0  0  0
     0.50     0.33
min6      1  1     1.000000 0.232537 0.000000 0.622517      000  0  0  0
     0.75     0.33
min7      1  1     1.000000 0.249976 0.500000 0.351688      000  0  0  0
     0.75     0.32
min8      1  1     1.000000 0.159053 0.000000 0.765200      000  0  0  0
     0.71     0.31
min9      1  1     1.000000 0.254737 0.475105 0.086497      000  0  0  0
     0.65     0.31
min10     1  1     1.000000 0.102053 0.342706 0.060714      000  0  0  0
     0.68     0.30
------------------------------------------------------------------------

%JANA2006 M50 file
Version Jana2006
title
cell 5.5124 11.9341 5.5167 90 104.413 90
esdcell 0.0004 0.0014 0.0006 0 0.003 0
spgroup C2/m 12 22
lattice C
symmetry x y z
symmetry -x y -z
symmetry -x -y -z
symmetry x -y z
unitsnumb 4
chemform C4 Co Sc3
atlist C4 Co Sc3
formtab -62
atom C atradius 0.77 color 128073041
atom Co atradius 1.25 color 175
atom Sc atradius 1.64 color 181099171
roundmethod 1
end
*******************************************************************************
contour
end contour
dist
  angles 1
end dist
fourier
  addbord 0 maptype 6 peaks 0 weight 0 step 0.05
end fourier
refine
  print 2 cycles 100 fsquare 1 useunobs 0 convchck 0 stunstab 1 damp 0.1
  siglevel 1.5
  equation : Uiso[C2]=Uiso[C1]
end refine
;

#=======================================================================

# 9. ATOMIC COORDINATES AND DISPLACEMENT PARAMETERS

loop_
 _atom_site_label
 _atom_site_type_symbol
 _atom_site_fract_x
 _atom_site_fract_y
 _atom_site_fract_z
 _atom_site_adp_type
 _atom_site_U_iso_or_equiv
 _atom_site_site_symmetry_multiplicity
 _atom_site_occupancy
 _atom_site_calc_flag
 _atom_site_refinement_flags
 _atom_site_disorder_assembly
 _atom_site_disorder_group
  Co1 Co 0.25683(13) 0 0.25897(18) Uiso 0.0021(4) 4 1 d . . .
  Sc1 Sc 0.75256(17) 0 0.2460(2) Uiso 0.0021(4) 4 1 d . . .
  Sc2 Sc 0 0.18784(12) 0 Uiso 0.0018(4) 4 1 d . . .
  Sc3 Sc 0 0.31155(12) 0.5 Uiso 0.0018(4) 4 1 d . . .
  C1 C 0.4170(10) 0.1243(5) 0.0817(12) Uiso 0.0039(8) 8 1 d . . .
  C2 C 0.0832(10) 0.1238(5) 0.4173(12) Uiso 0.0039(8) 8 1 d . . .

#=======================================================================

# 10. MOLECULAR GEOMETRY

loop_
 _geom_bond_atom_site_label_1
 _geom_bond_atom_site_label_2
 _geom_bond_site_symmetry_1
 _geom_bond_site_symmetry_2
 _geom_bond_distance
 _geom_bond_publ_flag
  Co1 Sc1 . 1_455 2.7629(13) ?
  Co1 Sc1 . . 2.7513(13) ?
  Co1 Sc1 . 2_655 2.7735(17) ?
  Co1 Sc1 . 2_656 2.7441(17) ?
  Co1 Sc2 . . 2.8397(13) ?
  Co1 Sc2 . 3_555 2.8397(13) ?
  Co1 Sc3 . 5_545 2.7813(13) ?
  Co1 Sc3 . 7_556 2.7813(13) ?
  Co1 C1 . . 2.090(6) ?
  Co1 C1 . 4_555 2.090(6) ?
  Co1 C2 . . 2.068(6) ?
  Co1 C2 . 4_555 2.068(6) ?
  Sc1 Sc1 . 2_655 3.3703(15) ?
  Sc1 Sc1 . 2_756 3.3895(15) ?
  Sc1 Sc2 . 1_655 3.1064(14) ?
  Sc1 Sc2 . 3_655 3.1064(14) ?
  Sc1 Sc3 . 5_545 3.1512(14) ?
  Sc1 Sc3 . 7_556 3.1512(14) ?
  Sc1 C1 . . 2.369(5) ?
  Sc1 C1 . 2_655 2.346(6) ?
  Sc1 C1 . 3_655 2.346(6) ?
  Sc1 C1 . 4_555 2.369(5) ?
  Sc1 C2 . 1_655 2.353(5) ?
  Sc1 C2 . 2_656 2.369(6) ?
  Sc1 C2 . 3_656 2.369(6) ?
  Sc1 C2 . 4_655 2.353(5) ?
  Sc2 Sc2 . 7_455 3.1302(10) ?
  Sc2 Sc2 . 7_555 3.1302(10) ?
  Sc2 Sc3 . 1_554 3.1286(11) ?
  Sc2 Sc3 . . 3.1286(11) ?
  Sc2 Sc3 . 7_455 3.3794(6) ?
  Sc2 Sc3 . 7_556 3.3794(6) ?
  Sc2 C1 . . 2.355(5) ?
  Sc2 C1 . 2_555 2.355(5) ?
  Sc2 C1 . 7_555 2.354(6) ?
  Sc2 C1 . 8_455 2.354(6) ?
  Sc2 C2 . . 2.360(6) ?
  Sc2 C2 . 2_555 2.360(6) ?
  Sc3 Sc3 . 7_456 3.1233(10) ?
  Sc3 Sc3 . 7_556 3.1233(10) ?
  Sc3 C1 . 7_556 2.365(6) ?
  Sc3 C1 . 8_455 2.365(6) ?
  Sc3 C2 . . 2.355(6) ?
  Sc3 C2 . 2_556 2.355(6) ?
  Sc3 C2 . 7_556 2.358(5) ?
  Sc3 C2 . 8_455 2.358(5) ?
  C1 C1 . 2_655 1.435(10) ?
  C2 C2 . 2_556 1.445(10) ?

loop_
 _geom_angle_atom_site_label_1
 _geom_angle_atom_site_label_2
 _geom_angle_atom_site_label_3
 _geom_angle_site_symmetry_1
 _geom_angle_site_symmetry_2
 _geom_angle_site_symmetry_3
 _geom_angle
 _geom_angle_publ_flag
  Sc1 Co1 Sc1 1_455 . . 177.13(5) ?
  Sc1 Co1 Sc1 1_455 . 2_655 101.94(4) ?
  Sc1 Co1 Sc1 1_455 . 2_656 75.97(4) ?
  Sc1 Co1 Sc2 1_455 . . 67.33(2) ?
  Sc1 Co1 Sc2 1_455 . 3_555 67.33(2) ?
  Sc1 Co1 Sc3 1_455 . 5_545 111.99(3) ?
  Sc1 Co1 Sc3 1_455 . 7_556 111.99(3) ?
  Sc1 Co1 C1 1_455 . . 121.83(15) ?
  Sc1 Co1 C1 1_455 . 4_555 121.83(15) ?
  Sc1 Co1 C2 1_455 . . 56.11(15) ?
  Sc1 Co1 C2 1_455 . 4_555 56.11(15) ?
  Sc1 Co1 Sc1 . . 2_655 75.18(4) ?
  Sc1 Co1 Sc1 . . 2_656 106.90(4) ?
  Sc1 Co1 Sc2 . . . 111.16(3) ?
  Sc1 Co1 Sc2 . . 3_555 111.16(3) ?
  Sc1 Co1 Sc3 . . 5_545 69.44(2) ?
  Sc1 Co1 Sc3 . . 7_556 69.44(2) ?
  Sc1 Co1 C1 . . . 56.63(15) ?
  Sc1 Co1 C1 . . 4_555 56.63(15) ?
  Sc1 Co1 C2 . . . 125.32(15) ?
  Sc1 Co1 C2 . . 4_555 125.32(15) ?
  Sc1 Co1 Sc1 2_655 . 2_656 177.92(4) ?
  Sc1 Co1 Sc2 2_655 . . 67.19(2) ?
  Sc1 Co1 Sc2 2_655 . 3_555 67.19(2) ?
  Sc1 Co1 Sc3 2_655 . 5_545 111.50(3) ?
  Sc1 Co1 Sc3 2_655 . 7_556 111.50(3) ?
  Sc1 Co1 C1 2_655 . . 55.55(17) ?
  Sc1 Co1 C1 2_655 . 4_555 55.55(17) ?
  Sc1 Co1 C2 2_655 . . 121.96(17) ?
  Sc1 Co1 C2 2_655 . 4_555 121.96(17) ?
  Sc1 Co1 Sc2 2_656 . . 111.72(3) ?
  Sc1 Co1 Sc2 2_656 . 3_555 111.72(3) ?
  Sc1 Co1 Sc3 2_656 . 5_545 69.54(2) ?
  Sc1 Co1 Sc3 2_656 . 7_556 69.54(2) ?
  Sc1 Co1 C1 2_656 . . 125.49(17) ?
  Sc1 Co1 C1 2_656 . 4_555 125.49(17) ?
  Sc1 Co1 C2 2_656 . . 56.93(17) ?
  Sc1 Co1 C2 2_656 . 4_555 56.93(17) ?
  Sc2 Co1 Sc2 . . 3_555 104.26(4) ?
  Sc2 Co1 Sc3 . . 5_545 178.13(4) ?
  Sc2 Co1 Sc3 . . 7_556 73.91(3) ?
  Sc2 Co1 C1 . . . 54.53(15) ?
  Sc2 Co1 C1 . . 4_555 122.74(17) ?
  Sc2 Co1 C2 . . . 54.80(17) ?
  Sc2 Co1 C2 . . 4_555 123.44(15) ?
  Sc2 Co1 Sc3 3_555 . 5_545 73.91(3) ?
  Sc2 Co1 Sc3 3_555 . 7_556 178.13(4) ?
  Sc2 Co1 C1 3_555 . . 122.74(17) ?
  Sc2 Co1 C1 3_555 . 4_555 54.53(15) ?
  Sc2 Co1 C2 3_555 . . 123.44(15) ?
  Sc2 Co1 C2 3_555 . 4_555 54.80(17) ?
  Sc3 Co1 Sc3 5_545 . 7_556 107.92(4) ?
  Sc3 Co1 C1 5_545 . . 126.05(15) ?
  Sc3 Co1 C1 5_545 . 4_555 55.95(17) ?
  Sc3 Co1 C2 5_545 . . 126.46(18) ?
  Sc3 Co1 C2 5_545 . 4_555 55.89(15) ?
  Sc3 Co1 C1 7_556 . . 55.95(17) ?
  Sc3 Co1 C1 7_556 . 4_555 126.05(15) ?
  Sc3 Co1 C2 7_556 . . 55.89(15) ?
  Sc3 Co1 C2 7_556 . 4_555 126.46(18) ?
  C1 Co1 C1 . . 4_555 90.5(2) ?
  C1 Co1 C2 . . . 89.1(2) ?
  C1 Co1 C2 . . 4_555 177.0(2) ?
  C1 Co1 C2 4_555 . . 177.0(2) ?
  C1 Co1 C2 4_555 . 4_555 89.1(2) ?
  C2 Co1 C2 . . 4_555 91.1(2) ?
  Co1 Sc1 Co1 . . 1_655 177.13(6) ?
  Co1 Sc1 Co1 . . 2_655 104.82(4) ?
  Co1 Sc1 Co1 . . 2_656 73.10(4) ?
  Co1 Sc1 Sc1 . . 2_655 52.71(3) ?
  Co1 Sc1 Sc1 . . 2_756 125.36(5) ?
  Co1 Sc1 Sc2 . . 1_655 123.94(3) ?
  Co1 Sc1 Sc2 . . 3_655 123.94(3) ?
  Co1 Sc1 Sc3 . . 5_545 55.73(2) ?
  Co1 Sc1 Sc3 . . 7_556 55.73(2) ?
  Co1 Sc1 C1 . . . 47.46(15) ?
  Co1 Sc1 C1 . . 2_655 79.18(15) ?
  Co1 Sc1 C1 . . 3_655 79.18(15) ?
  Co1 Sc1 C1 . . 4_555 47.46(15) ?
  Co1 Sc1 C2 . . 1_655 131.64(16) ?
  Co1 Sc1 C2 . . 2_656 99.67(15) ?
  Co1 Sc1 C2 . . 3_656 99.67(15) ?
  Co1 Sc1 C2 . . 4_655 131.64(16) ?
  Co1 Sc1 Co1 1_655 . 2_655 78.06(4) ?
  Co1 Sc1 Co1 1_655 . 2_656 104.03(4) ?
  Co1 Sc1 Sc1 1_655 . 2_655 130.17(5) ?
  Co1 Sc1 Sc1 1_655 . 2_756 51.76(3) ?
  Co1 Sc1 Sc2 1_655 . 1_655 57.51(2) ?
  Co1 Sc1 Sc2 1_655 . 3_655 57.51(2) ?
  Co1 Sc1 Sc3 1_655 . 5_545 122.79(3) ?
  Co1 Sc1 Sc3 1_655 . 7_556 122.79(3) ?
  Co1 Sc1 C1 1_655 . . 134.01(15) ?
  Co1 Sc1 C1 1_655 . 2_655 103.01(15) ?
  Co1 Sc1 C1 1_655 . 3_655 103.01(15) ?
  Co1 Sc1 C1 1_655 . 4_555 134.01(15) ?
  Co1 Sc1 C2 1_655 . 1_655 46.85(15) ?
  Co1 Sc1 C2 1_655 . 2_656 78.11(15) ?
  Co1 Sc1 C2 1_655 . 3_656 78.11(15) ?
  Co1 Sc1 C2 1_655 . 4_655 46.85(15) ?
  Co1 Sc1 Co1 2_655 . 2_656 177.92(4) ?
  Co1 Sc1 Sc1 2_655 . 2_655 52.11(3) ?
  Co1 Sc1 Sc1 2_655 . 2_756 129.82(4) ?
  Co1 Sc1 Sc2 2_655 . 1_655 57.42(3) ?
  Co1 Sc1 Sc2 2_655 . 3_655 57.42(3) ?
  Co1 Sc1 Sc3 2_655 . 5_545 123.14(3) ?
  Co1 Sc1 Sc3 2_655 . 7_556 123.14(3) ?
  Co1 Sc1 C1 2_655 . . 78.34(17) ?
  Co1 Sc1 C1 2_655 . 2_655 47.28(16) ?
  Co1 Sc1 C1 2_655 . 3_655 47.28(16) ?
  Co1 Sc1 C1 2_655 . 4_555 78.34(17) ?
  Co1 Sc1 C2 2_655 . 1_655 102.84(17) ?
  Co1 Sc1 C2 2_655 . 2_656 134.05(16) ?
  Co1 Sc1 C2 2_655 . 3_656 134.05(16) ?
  Co1 Sc1 C2 2_655 . 4_655 102.84(17) ?
  Co1 Sc1 Sc1 2_656 . 2_655 125.81(4) ?
  Co1 Sc1 Sc1 2_656 . 2_756 52.26(3) ?
  Co1 Sc1 Sc2 2_656 . 1_655 123.64(3) ?
  Co1 Sc1 Sc2 2_656 . 3_655 123.64(3) ?
  Co1 Sc1 Sc3 2_656 . 5_545 55.78(3) ?
  Co1 Sc1 Sc3 2_656 . 7_556 55.78(3) ?
  Co1 Sc1 C1 2_656 . . 100.05(17) ?
  Co1 Sc1 C1 2_656 . 2_655 131.63(16) ?
  Co1 Sc1 C1 2_656 . 3_655 131.63(16) ?
  Co1 Sc1 C1 2_656 . 4_555 100.05(17) ?
  Co1 Sc1 C2 2_656 . 1_655 78.75(17) ?
  Co1 Sc1 C2 2_656 . 2_656 47.01(16) ?
  Co1 Sc1 C2 2_656 . 3_656 47.01(16) ?
  Co1 Sc1 C2 2_656 . 4_655 78.75(17) ?
  Sc1 Sc1 Sc1 2_655 . 2_756 178.07(5) ?
  Sc1 Sc1 Sc2 2_655 . 1_655 90.73(3) ?
  Sc1 Sc1 Sc2 2_655 . 3_655 90.73(3) ?
  Sc1 Sc1 Sc3 2_655 . 5_545 89.44(3) ?
  Sc1 Sc1 Sc3 2_655 . 7_556 89.44(3) ?
  Sc1 Sc1 C1 2_655 . . 44.09(14) ?
  Sc1 Sc1 C1 2_655 . 2_655 44.64(13) ?
  Sc1 Sc1 C1 2_655 . 3_655 44.64(13) ?
  Sc1 Sc1 C1 2_655 . 4_555 44.09(14) ?
  Sc1 Sc1 C2 2_655 . 1_655 136.50(14) ?
  Sc1 Sc1 C2 2_655 . 2_656 135.18(13) ?
  Sc1 Sc1 C2 2_655 . 3_656 135.18(13) ?
  Sc1 Sc1 C2 2_655 . 4_655 136.50(14) ?
  Sc1 Sc1 Sc2 2_756 . 1_655 90.61(3) ?
  Sc1 Sc1 Sc2 2_756 . 3_655 90.61(3) ?
  Sc1 Sc1 Sc3 2_756 . 5_545 89.21(3) ?
  Sc1 Sc1 Sc3 2_756 . 7_556 89.21(3) ?
  Sc1 Sc1 C1 2_756 . . 135.04(15) ?
  Sc1 Sc1 C1 2_756 . 2_655 136.17(13) ?
  Sc1 Sc1 C1 2_756 . 3_655 136.17(13) ?
  Sc1 Sc1 C1 2_756 . 4_555 135.04(15) ?
  Sc1 Sc1 C2 2_756 . 1_655 44.32(14) ?
  Sc1 Sc1 C2 2_756 . 2_656 43.95(13) ?
  Sc1 Sc1 C2 2_756 . 3_656 43.95(13) ?
  Sc1 Sc1 C2 2_756 . 4_655 44.32(14) ?
  Sc2 Sc1 Sc2 1_655 . 3_655 92.38(4) ?
  Sc2 Sc1 Sc3 1_655 . 5_545 179.32(4) ?
  Sc2 Sc1 Sc3 1_655 . 7_556 88.27(3) ?
  Sc2 Sc1 C1 1_655 . . 76.51(15) ?
  Sc2 Sc1 C1 1_655 . 2_655 48.76(14) ?
  Sc2 Sc1 C1 1_655 . 3_655 104.70(17) ?
  Sc2 Sc1 C1 1_655 . 4_555 132.13(16) ?
  Sc2 Sc1 C2 1_655 . 1_655 48.86(16) ?
  Sc2 Sc1 C2 1_655 . 2_656 76.64(16) ?
  Sc2 Sc1 C2 1_655 . 3_656 131.96(14) ?
  Sc2 Sc1 C2 1_655 . 4_655 104.36(16) ?
  Sc2 Sc1 Sc3 3_655 . 5_545 88.27(3) ?
  Sc2 Sc1 Sc3 3_655 . 7_556 179.32(4) ?
  Sc2 Sc1 C1 3_655 . . 132.13(16) ?
  Sc2 Sc1 C1 3_655 . 2_655 104.70(17) ?
  Sc2 Sc1 C1 3_655 . 3_655 48.76(14) ?
  Sc2 Sc1 C1 3_655 . 4_555 76.51(15) ?
  Sc2 Sc1 C2 3_655 . 1_655 104.36(16) ?
  Sc2 Sc1 C2 3_655 . 2_656 131.96(14) ?
  Sc2 Sc1 C2 3_655 . 3_656 76.64(16) ?
  Sc2 Sc1 C2 3_655 . 4_655 48.86(16) ?
  Sc3 Sc1 Sc3 5_545 . 7_556 91.07(4) ?
  Sc3 Sc1 C1 5_545 . . 103.17(16) ?
  Sc3 Sc1 C1 5_545 . 2_655 131.21(14) ?
  Sc3 Sc1 C1 5_545 . 3_655 75.87(16) ?
  Sc3 Sc1 C1 5_545 . 4_555 48.22(16) ?
  Sc3 Sc1 C2 5_545 . 1_655 130.77(16) ?
  Sc3 Sc1 C2 5_545 . 2_656 102.79(16) ?
  Sc3 Sc1 C2 5_545 . 3_656 48.05(14) ?
  Sc3 Sc1 C2 5_545 . 4_655 75.95(15) ?
  Sc3 Sc1 C1 7_556 . . 48.22(16) ?
  Sc3 Sc1 C1 7_556 . 2_655 75.87(16) ?
  Sc3 Sc1 C1 7_556 . 3_655 131.21(14) ?
  Sc3 Sc1 C1 7_556 . 4_555 103.17(16) ?
  Sc3 Sc1 C2 7_556 . 1_655 75.95(15) ?
  Sc3 Sc1 C2 7_556 . 2_656 48.05(14) ?
  Sc3 Sc1 C2 7_556 . 3_656 102.79(16) ?
  Sc3 Sc1 C2 7_556 . 4_655 130.77(16) ?
  C1 Sc1 C1 . . 2_655 35.4(2) ?
  C1 Sc1 C1 . . 3_655 88.7(2) ?
  C1 Sc1 C1 . . 4_555 77.58(19) ?
  C1 Sc1 C2 . . 1_655 102.32(19) ?
  C1 Sc1 C2 . . 2_656 91.10(19) ?
  C1 Sc1 C2 . . 3_656 143.2(2) ?
  C1 Sc1 C2 . . 4_655 178.8(2) ?
  C1 Sc1 C1 2_655 . 3_655 78.5(2) ?
  C1 Sc1 C1 2_655 . 4_555 88.7(2) ?
  C1 Sc1 C2 2_655 . 1_655 91.87(19) ?
  C1 Sc1 C2 2_655 . 2_656 102.2(2) ?
  C1 Sc1 C2 2_655 . 3_656 178.6(2) ?
  C1 Sc1 C2 2_655 . 4_655 145.8(2) ?
  C1 Sc1 C1 3_655 . 4_555 35.4(2) ?
  C1 Sc1 C2 3_655 . 1_655 145.8(2) ?
  C1 Sc1 C2 3_655 . 2_656 178.6(2) ?
  C1 Sc1 C2 3_655 . 3_656 102.2(2) ?
  C1 Sc1 C2 3_655 . 4_655 91.87(19) ?
  C1 Sc1 C2 4_555 . 1_655 178.8(2) ?
  C1 Sc1 C2 4_555 . 2_656 143.2(2) ?
  C1 Sc1 C2 4_555 . 3_656 91.10(19) ?
  C1 Sc1 C2 4_555 . 4_655 102.32(19) ?
  C2 Sc1 C2 1_655 . 2_656 35.6(2) ?
  C2 Sc1 C2 1_655 . 3_656 88.3(2) ?
  C2 Sc1 C2 1_655 . 4_655 77.75(19) ?
  C2 Sc1 C2 2_656 . 3_656 77.1(2) ?
  C2 Sc1 C2 2_656 . 4_655 88.3(2) ?
  C2 Sc1 C2 3_656 . 4_655 35.6(2) ?
  Co1 Sc2 Co1 . . 2_555 75.74(4) ?
  Co1 Sc2 Sc1 . . 1_455 55.16(3) ?
  Co1 Sc2 Sc1 . . 2_655 55.39(4) ?
  Co1 Sc2 Sc2 . . 7_455 134.66(3) ?
  Co1 Sc2 Sc2 . . 7_555 92.60(3) ?
  Co1 Sc2 Sc3 . . 1_554 134.97(3) ?
  Co1 Sc2 Sc3 . . . 92.20(3) ?
  Co1 Sc2 Sc3 . . 7_455 127.99(5) ?
  Co1 Sc2 Sc3 . . 7_556 52.26(3) ?
  Co1 Sc2 C1 . . . 46.29(15) ?
  Co1 Sc2 C1 . . 2_555 100.54(15) ?
  Co1 Sc2 C1 . . 7_555 138.74(13) ?
  Co1 Sc2 C1 . . 8_455 138.75(14) ?
  Co1 Sc2 C2 . . . 45.73(15) ?
  Co1 Sc2 C2 . . 2_555 100.75(14) ?
  Co1 Sc2 Sc1 2_555 . 1_455 55.39(4) ?
  Co1 Sc2 Sc1 2_555 . 2_655 55.16(3) ?
  Co1 Sc2 Sc2 2_555 . 7_455 92.60(3) ?
  Co1 Sc2 Sc2 2_555 . 7_555 134.66(3) ?
  Co1 Sc2 Sc3 2_555 . 1_554 92.20(3) ?
  Co1 Sc2 Sc3 2_555 . . 134.97(3) ?
  Co1 Sc2 Sc3 2_555 . 7_455 52.26(3) ?
  Co1 Sc2 Sc3 2_555 . 7_556 127.99(5) ?
  Co1 Sc2 C1 2_555 . . 100.54(15) ?
  Co1 Sc2 C1 2_555 . 2_555 46.29(15) ?
  Co1 Sc2 C1 2_555 . 7_555 138.75(14) ?
  Co1 Sc2 C1 2_555 . 8_455 138.74(13) ?
  Co1 Sc2 C2 2_555 . . 100.75(14) ?
  Co1 Sc2 C2 2_555 . 2_555 45.73(15) ?
  Sc1 Sc2 Sc1 1_455 . 2_655 87.62(4) ?
  Sc1 Sc2 Sc2 1_455 . 7_455 81.93(3) ?
  Sc1 Sc2 Sc2 1_455 . 7_555 145.53(3) ?
  Sc1 Sc2 Sc3 1_455 . 1_554 145.30(3) ?
  Sc1 Sc2 Sc3 1_455 . . 81.89(3) ?
  Sc1 Sc2 Sc3 1_455 . 7_455 90.03(3) ?
  Sc1 Sc2 Sc3 1_455 . 7_556 90.15(3) ?
  Sc1 Sc2 C1 1_455 . . 101.42(16) ?
  Sc1 Sc2 C1 1_455 . 2_555 48.51(15) ?
  Sc1 Sc2 C1 1_455 . 7_555 153.95(17) ?
  Sc1 Sc2 C1 1_455 . 8_455 118.43(16) ?
  Sc1 Sc2 C2 1_455 . . 48.68(13) ?
  Sc1 Sc2 C2 1_455 . 2_555 101.10(15) ?
  Sc1 Sc2 Sc2 2_655 . 7_455 145.53(3) ?
  Sc1 Sc2 Sc2 2_655 . 7_555 81.93(3) ?
  Sc1 Sc2 Sc3 2_655 . 1_554 81.89(3) ?
  Sc1 Sc2 Sc3 2_655 . . 145.30(3) ?
  Sc1 Sc2 Sc3 2_655 . 7_455 90.15(3) ?
  Sc1 Sc2 Sc3 2_655 . 7_556 90.03(3) ?
  Sc1 Sc2 C1 2_655 . . 48.51(15) ?
  Sc1 Sc2 C1 2_655 . 2_555 101.42(16) ?
  Sc1 Sc2 C1 2_655 . 7_555 118.43(16) ?
  Sc1 Sc2 C1 2_655 . 8_455 153.95(17) ?
  Sc1 Sc2 C2 2_655 . . 101.10(15) ?
  Sc1 Sc2 C2 2_655 . 2_555 48.68(13) ?
  Sc2 Sc2 Sc2 7_455 . 7_555 123.41(6) ?
  Sc2 Sc2 Sc3 7_455 . 1_554 88.26(3) ?
  Sc2 Sc2 Sc3 7_455 . . 65.36(2) ?
  Sc2 Sc2 Sc3 7_455 . 7_455 57.297(18) ?
  Sc2 Sc2 Sc3 7_455 . 7_556 122.56(3) ?
  Sc2 Sc2 C1 7_455 . . 165.95(15) ?
  Sc2 Sc2 C1 7_455 . 2_555 48.32(14) ?
  Sc2 Sc2 C1 7_455 . 7_555 76.22(15) ?
  Sc2 Sc2 C1 7_455 . 8_455 48.35(14) ?
  Sc2 Sc2 C2 7_455 . . 96.36(14) ?
  Sc2 Sc2 C2 7_455 . 2_555 101.32(13) ?
  Sc2 Sc2 Sc3 7_555 . 1_554 65.36(2) ?
  Sc2 Sc2 Sc3 7_555 . . 88.26(3) ?
  Sc2 Sc2 Sc3 7_555 . 7_455 122.56(3) ?
  Sc2 Sc2 Sc3 7_555 . 7_556 57.297(18) ?
  Sc2 Sc2 C1 7_555 . . 48.32(14) ?
  Sc2 Sc2 C1 7_555 . 2_555 165.95(15) ?
  Sc2 Sc2 C1 7_555 . 7_555 48.35(14) ?
  Sc2 Sc2 C1 7_555 . 8_455 76.22(15) ?
  Sc2 Sc2 C2 7_555 . . 101.32(13) ?
  Sc2 Sc2 C2 7_555 . 2_555 96.36(14) ?
  Sc3 Sc2 Sc3 1_554 . . 123.69(6) ?
  Sc3 Sc2 Sc3 1_554 . 7_455 57.203(18) ?
  Sc3 Sc2 Sc3 1_554 . 7_556 122.66(3) ?
  Sc3 Sc2 C1 1_554 . . 96.10(16) ?
  Sc3 Sc2 C1 1_554 . 2_555 101.38(15) ?
  Sc3 Sc2 C1 1_554 . 7_555 48.63(16) ?
  Sc3 Sc2 C1 1_554 . 8_455 76.23(17) ?
  Sc3 Sc2 C2 1_554 . . 166.01(14) ?
  Sc3 Sc2 C2 1_554 . 2_555 48.35(15) ?
  Sc3 Sc2 Sc3 . . 7_455 122.66(3) ?
  Sc3 Sc2 Sc3 . . 7_556 57.203(18) ?
  Sc3 Sc2 C1 . . . 101.38(15) ?
  Sc3 Sc2 C1 . . 2_555 96.10(16) ?
  Sc3 Sc2 C1 . . 7_555 76.23(17) ?
  Sc3 Sc2 C1 . . 8_455 48.63(16) ?
  Sc3 Sc2 C2 . . . 48.35(15) ?
  Sc3 Sc2 C2 . . 2_555 166.01(14) ?
  Sc3 Sc2 Sc3 7_455 . 7_556 179.75(6) ?
  Sc3 Sc2 C1 7_455 . . 135.71(16) ?
  Sc3 Sc2 C1 7_455 . 2_555 44.40(16) ?
  Sc3 Sc2 C1 7_455 . 7_555 89.98(13) ?
  Sc3 Sc2 C1 7_455 . 8_455 89.78(13) ?
  Sc3 Sc2 C2 7_455 . . 135.88(14) ?
  Sc3 Sc2 C2 7_455 . 2_555 44.24(13) ?
  Sc3 Sc2 C1 7_556 . . 44.40(16) ?
  Sc3 Sc2 C1 7_556 . 2_555 135.71(16) ?
  Sc3 Sc2 C1 7_556 . 7_555 89.78(13) ?
  Sc3 Sc2 C1 7_556 . 8_455 89.98(13) ?
  Sc3 Sc2 C2 7_556 . . 44.24(13) ?
  Sc3 Sc2 C2 7_556 . 2_555 135.88(14) ?
  C1 Sc2 C1 . . 2_555 142.5(2) ?
  C1 Sc2 C1 . . 7_555 96.7(2) ?
  C1 Sc2 C1 . . 8_455 119.80(19) ?
  C1 Sc2 C2 . . . 76.5(2) ?
  C1 Sc2 C2 . . 2_555 91.5(2) ?
  C1 Sc2 C1 2_555 . 7_555 119.80(19) ?
  C1 Sc2 C1 2_555 . 8_455 96.7(2) ?
  C1 Sc2 C2 2_555 . . 91.5(2) ?
  C1 Sc2 C2 2_555 . 2_555 76.5(2) ?
  C1 Sc2 C1 7_555 . 8_455 35.5(2) ?
  C1 Sc2 C2 7_555 . . 119.7(2) ?
  C1 Sc2 C2 7_555 . 2_555 97.0(2) ?
  C1 Sc2 C2 8_455 . . 97.0(2) ?
  C1 Sc2 C2 8_455 . 2_555 119.7(2) ?
  C2 Sc2 C2 . . 2_555 142.2(2) ?
  Co1 Sc3 Co1 5_455 . 6_556 72.08(4) ?
  Co1 Sc3 Sc1 5_455 . 5_455 54.83(3) ?
  Co1 Sc3 Sc1 5_455 . 6_556 54.67(4) ?
  Co1 Sc3 Sc2 5_455 . . 93.78(3) ?
  Co1 Sc3 Sc2 5_455 . 1_556 134.21(3) ?
  Co1 Sc3 Sc2 5_455 . 7_455 53.84(3) ?
  Co1 Sc3 Sc2 5_455 . 7_556 125.91(5) ?
  Co1 Sc3 Sc3 5_455 . 7_456 93.44(3) ?
  Co1 Sc3 Sc3 5_455 . 7_556 134.48(3) ?
  Co1 Sc3 C1 5_455 . 7_556 99.10(14) ?
  Co1 Sc3 C1 5_455 . 8_455 47.06(15) ?
  Co1 Sc3 C2 5_455 . . 140.43(14) ?
  Co1 Sc3 C2 5_455 . 2_556 140.20(13) ?
  Co1 Sc3 C2 5_455 . 7_556 99.10(15) ?
  Co1 Sc3 C2 5_455 . 8_455 46.56(15) ?
  Co1 Sc3 Sc1 6_556 . 5_455 54.67(4) ?
  Co1 Sc3 Sc1 6_556 . 6_556 54.83(3) ?
  Co1 Sc3 Sc2 6_556 . . 134.21(3) ?
  Co1 Sc3 Sc2 6_556 . 1_556 93.78(3) ?
  Co1 Sc3 Sc2 6_556 . 7_455 125.91(5) ?
  Co1 Sc3 Sc2 6_556 . 7_556 53.84(3) ?
  Co1 Sc3 Sc3 6_556 . 7_456 134.48(3) ?
  Co1 Sc3 Sc3 6_556 . 7_556 93.44(3) ?
  Co1 Sc3 C1 6_556 . 7_556 47.06(15) ?
  Co1 Sc3 C1 6_556 . 8_455 99.10(14) ?
  Co1 Sc3 C2 6_556 . . 140.20(13) ?
  Co1 Sc3 C2 6_556 . 2_556 140.43(14) ?
  Co1 Sc3 C2 6_556 . 7_556 46.56(15) ?
  Co1 Sc3 C2 6_556 . 8_455 99.10(15) ?
  Sc1 Sc3 Sc1 5_455 . 6_556 88.93(4) ?
  Sc1 Sc3 Sc2 5_455 . . 81.25(3) ?
  Sc1 Sc3 Sc2 5_455 . 1_556 145.66(3) ?
  Sc1 Sc3 Sc2 5_455 . 7_455 89.79(3) ?
  Sc1 Sc3 Sc2 5_455 . 7_556 90.03(3) ?
  Sc1 Sc3 Sc3 5_455 . 7_456 145.41(3) ?
  Sc1 Sc3 Sc3 5_455 . 7_556 81.27(3) ?
  Sc1 Sc3 C1 5_455 . 7_556 101.73(15) ?
  Sc1 Sc3 C1 5_455 . 8_455 48.32(13) ?
  Sc1 Sc3 C2 5_455 . . 117.66(16) ?
  Sc1 Sc3 C2 5_455 . 2_556 153.41(17) ?
  Sc1 Sc3 C2 5_455 . 7_556 48.35(15) ?
  Sc1 Sc3 C2 5_455 . 8_455 101.38(16) ?
  Sc1 Sc3 Sc2 6_556 . . 145.66(3) ?
  Sc1 Sc3 Sc2 6_556 . 1_556 81.25(3) ?
  Sc1 Sc3 Sc2 6_556 . 7_455 90.03(3) ?
  Sc1 Sc3 Sc2 6_556 . 7_556 89.79(3) ?
  Sc1 Sc3 Sc3 6_556 . 7_456 81.27(3) ?
  Sc1 Sc3 Sc3 6_556 . 7_556 145.41(3) ?
  Sc1 Sc3 C1 6_556 . 7_556 48.32(13) ?
  Sc1 Sc3 C1 6_556 . 8_455 101.73(15) ?
  Sc1 Sc3 C2 6_556 . . 153.41(17) ?
  Sc1 Sc3 C2 6_556 . 2_556 117.66(16) ?
  Sc1 Sc3 C2 6_556 . 7_556 101.38(16) ?
  Sc1 Sc3 C2 6_556 . 8_455 48.35(15) ?
  Sc2 Sc3 Sc2 . . 1_556 123.69(6) ?
  Sc2 Sc3 Sc2 . . 7_455 57.342(18) ?
  Sc2 Sc3 Sc2 . . 7_556 122.80(3) ?
  Sc2 Sc3 Sc3 . . 7_456 88.38(3) ?
  Sc2 Sc3 Sc3 . . 7_556 65.44(2) ?
  Sc2 Sc3 C1 . . 7_556 166.02(14) ?
  Sc2 Sc3 C1 . . 8_455 48.31(15) ?
  Sc2 Sc3 C2 . . . 48.50(16) ?
  Sc2 Sc3 C2 . . 2_556 76.37(17) ?
  Sc2 Sc3 C2 . . 7_556 96.38(16) ?
  Sc2 Sc3 C2 . . 8_455 101.41(15) ?
  Sc2 Sc3 Sc2 1_556 . 7_455 122.80(3) ?
  Sc2 Sc3 Sc2 1_556 . 7_556 57.342(18) ?
  Sc2 Sc3 Sc3 1_556 . 7_456 65.44(2) ?
  Sc2 Sc3 Sc3 1_556 . 7_556 88.38(3) ?
  Sc2 Sc3 C1 1_556 . 7_556 48.31(15) ?
  Sc2 Sc3 C1 1_556 . 8_455 166.02(14) ?
  Sc2 Sc3 C2 1_556 . . 76.37(17) ?
  Sc2 Sc3 C2 1_556 . 2_556 48.50(16) ?
  Sc2 Sc3 C2 1_556 . 7_556 101.41(15) ?
  Sc2 Sc3 C2 1_556 . 8_455 96.38(16) ?
  Sc2 Sc3 Sc2 7_455 . 7_556 179.75(6) ?
  Sc2 Sc3 Sc3 7_455 . 7_456 57.355(18) ?
  Sc2 Sc3 Sc3 7_455 . 7_556 122.78(3) ?
  Sc2 Sc3 C1 7_455 . 7_556 135.73(14) ?
  Sc2 Sc3 C1 7_455 . 8_455 44.15(13) ?
  Sc2 Sc3 C2 7_455 . . 90.14(13) ?
  Sc2 Sc3 C2 7_455 . 2_556 90.09(13) ?
  Sc2 Sc3 C2 7_455 . 7_556 135.61(16) ?
  Sc2 Sc3 C2 7_455 . 8_455 44.28(16) ?
  Sc2 Sc3 Sc3 7_556 . 7_456 122.78(3) ?
  Sc2 Sc3 Sc3 7_556 . 7_556 57.355(18) ?
  Sc2 Sc3 C1 7_556 . 7_556 44.15(13) ?
  Sc2 Sc3 C1 7_556 . 8_455 135.73(14) ?
  Sc2 Sc3 C2 7_556 . . 90.09(13) ?
  Sc2 Sc3 C2 7_556 . 2_556 90.14(13) ?
  Sc2 Sc3 C2 7_556 . 7_556 44.28(16) ?
  Sc2 Sc3 C2 7_556 . 8_455 135.61(16) ?
  Sc3 Sc3 Sc3 7_456 . 7_556 123.89(6) ?
  Sc3 Sc3 C1 7_456 . 7_556 96.23(14) ?
  Sc3 Sc3 C1 7_456 . 8_455 101.28(13) ?
  Sc3 Sc3 C2 7_456 . . 76.51(15) ?
  Sc3 Sc3 C2 7_456 . 2_556 48.55(14) ?
  Sc3 Sc3 C2 7_456 . 7_556 166.23(15) ?
  Sc3 Sc3 C2 7_456 . 8_455 48.45(14) ?
  Sc3 Sc3 C1 7_556 . 7_556 101.28(13) ?
  Sc3 Sc3 C1 7_556 . 8_455 96.23(14) ?
  Sc3 Sc3 C2 7_556 . . 48.55(14) ?
  Sc3 Sc3 C2 7_556 . 2_556 76.51(15) ?
  Sc3 Sc3 C2 7_556 . 7_556 48.45(14) ?
  Sc3 Sc3 C2 7_556 . 8_455 166.23(15) ?
  C1 Sc3 C1 7_556 . 8_455 142.3(2) ?
  C1 Sc3 C2 7_556 . . 119.8(2) ?
  C1 Sc3 C2 7_556 . 2_556 96.8(2) ?
  C1 Sc3 C2 7_556 . 7_556 76.3(2) ?
  C1 Sc3 C2 7_556 . 8_455 91.5(2) ?
  C1 Sc3 C2 8_455 . . 96.8(2) ?
  C1 Sc3 C2 8_455 . 2_556 119.8(2) ?
  C1 Sc3 C2 8_455 . 7_556 91.5(2) ?
  C1 Sc3 C2 8_455 . 8_455 76.3(2) ?
  C2 Sc3 C2 . . 2_556 35.7(2) ?
  C2 Sc3 C2 . . 7_556 97.0(2) ?
  C2 Sc3 C2 . . 8_455 120.09(19) ?
  C2 Sc3 C2 2_556 . 7_556 120.09(19) ?
  C2 Sc3 C2 2_556 . 8_455 97.0(2) ?
  C2 Sc3 C2 7_556 . 8_455 141.8(2) ?
  Co1 C1 Sc1 . . . 75.92(18) ?
  Co1 C1 Sc1 . . 2_655 77.17(18) ?
  Co1 C1 Sc2 . . . 79.2(2) ?
  Co1 C1 Sc2 . . 7_555 153.0(3) ?
  Co1 C1 Sc3 . . 7_556 77.0(2) ?
  Co1 C1 C1 . . 2_655 134.7(4) ?
  Sc1 C1 Sc1 . . 2_655 91.3(2) ?
  Sc1 C1 Sc2 . . . 155.1(3) ?
  Sc1 C1 Sc2 . . 7_555 120.0(2) ?
  Sc1 C1 Sc3 . . 7_556 83.46(18) ?
  Sc1 C1 C1 . . 2_655 71.4(3) ?
  Sc1 C1 Sc2 2_655 . . 82.73(17) ?
  Sc1 C1 Sc2 2_655 . 7_555 120.9(3) ?
  Sc1 C1 Sc3 2_655 . 7_556 154.1(3) ?
  Sc1 C1 C1 2_655 . 2_655 73.2(3) ?
  Sc2 C1 Sc2 . . 7_555 83.34(18) ?
  Sc2 C1 Sc3 . . 7_556 91.4(2) ?
  Sc2 C1 C1 . . 2_655 128.6(4) ?
  Sc2 C1 Sc3 7_555 . 7_556 83.06(19) ?
  Sc2 C1 C1 7_555 . 2_655 72.2(3) ?
  Sc3 C1 C1 7_556 . 2_655 127.9(4) ?
  Co1 C2 Sc1 . . 1_455 77.05(19) ?
  Co1 C2 Sc1 . . 2_656 76.06(18) ?
  Co1 C2 Sc2 . . . 79.5(2) ?
  Co1 C2 Sc3 . . . 153.4(3) ?
  Co1 C2 Sc3 . . 7_556 77.5(2) ?
  Co1 C2 C2 . . 2_556 134.4(4) ?
  Sc1 C2 Sc1 1_455 . 2_656 91.7(2) ?
  Sc1 C2 Sc2 1_455 . . 82.46(18) ?
  Sc1 C2 Sc3 1_455 . . 120.4(2) ?
  Sc1 C2 Sc3 1_455 . 7_556 154.5(3) ?
  Sc1 C2 C2 1_455 . 2_556 72.8(3) ?
  Sc1 C2 Sc2 2_656 . . 155.5(3) ?
  Sc1 C2 Sc3 2_656 . . 119.8(3) ?
  Sc1 C2 Sc3 2_656 . 7_556 83.60(17) ?
  Sc1 C2 C2 2_656 . 2_556 71.6(3) ?
  Sc2 C2 Sc3 . . . 83.15(19) ?
  Sc2 C2 Sc3 . . 7_556 91.5(2) ?
  Sc2 C2 C2 . . 2_556 128.0(4) ?
  Sc3 C2 Sc3 . . 7_556 83.01(18) ?
  Sc3 C2 C2 . . 2_556 72.1(3) ?
  Sc3 C2 C2 7_556 . 2_556 128.2(4) ?

#=======================================================================

# 11. STRUCTURE-FACTOR LIST

_shelx_hkl_file
;
  -8   0   0 1721.94 56.1284  10
   8   0   0 1730.98 90.3683   7
   1  -1   0 1.34398 0.34517   6
   1  -1   0 1.94027 0.40408   8
   1  -1   0 1.59127 0.30052  20
   1  -1   0 1.35285 0.65781   1
   1  -1   0 2.07908 0.48635  16
   1  -1   0 1.70163 0.39221  15
   1  -1   0 2.33646 0.64099   7
   1  -1   0 0.50608 0.47416   3
   1  -1   0 0.78263 0.42258  13
   1  -1   0 1.67039 0.38201  17
   1  -1   0 1.61052 0.32792  14
   1  -1   0 0.74497 0.41607  11
   1  -1   0 2.65443 0.58584   9
   1  -1   0 1.10121 0.40195   4
   1  -1   0 1.45404 0.38229  18
   1  -1   0 1.36106 0.43379   2
  -1   1   0 2.04920 0.48684   3
  -1   1   0 0.52989 0.58031   1
  -1   1   0 1.41903 0.43780  16
  -1   1   0 1.82464 0.28618  19
  -1   1   0 1.78487 0.50407   4
  -1   1   0 1.36521 0.44200  11
  -1   1   0 2.10978 0.38340  18
  -1   1   0 2.03003 0.37087  12
  -1   1   0 1.77608 0.31404  14
  -1   1   0 1.87216 0.30374  20
  -1   1   0 1.95524 0.41204   2
  -1   1   0 1.76711 0.40558  13
  -1   1   0 1.98339 0.40137  15
   3  -1   0 13.3637 1.55708  15
  -3  -1   0 13.2712 2.21606   9
   3  -1   0 15.1805 2.82554   7
  -3  -1   0 7.84037 1.45754  13
   3  -1   0 9.70813 1.30469  20
   3  -1   0 12.4910 1.92815   8
  -3  -1   0 10.9502 1.38960  12
   3  -1   0 11.1859 2.03724  16
   3  -1   0 5.84275 2.13323   3
   3  -1   0 10.5435 1.60123  17
   3  -1   0 6.35961 1.92192   2
   3  -1   0 13.2798 1.71906  18
  -3  -1   0 11.8866 1.25443  10
   3  -1   0 7.57370 1.55775   6
   3  -1   0 13.1851 1.45198  14
  -3   1   0 9.33528 1.73879  11
  -3   1   0 12.9573 1.48265  19
  -3   1   0 10.0276 1.53313  12
   3   1   0 9.65507 1.31510  17
  -3   1   0 10.3082 2.02927  16
  -3   1   0 14.4463 2.75348   9
  -3   1   0 16.8179 1.82139  10
  -3   1   0 12.5326 1.34982  20
   3   1   0 10.5906 1.08901  20
   3   1   0 12.0419 1.35913  18
  -3   1   0 9.27926 1.71964  13
   3   1   0 12.6566 1.55977   8
  -3   1   0 9.90254 1.47205  15
  -3   1   0 11.7142 1.62202   8
   3   1   0 12.1852 1.70220  16
  -3   1   0 9.77817 1.61488  18
  -3   1   0 8.05599 1.20691  14
   5  -1   0 12.8777 2.46813  14
   5  -1   0 13.0298 3.73846  16
   5  -1   0 17.5104 3.45606   2
   5  -1   0 18.0152 3.06329  18
   5  -1   0 21.9565 3.89852   3
   5  -1   0 19.6700 3.44443   8
   5  -1   0 14.3501 4.74673   1
   5  -1   0 14.0439 2.78197  17
   5  -1   0 18.4428 3.23834   4
  -5  -1   0 12.5420 2.61672  12
   5  -1   0 16.6527 3.46858  11
   5  -1   0 15.4620 2.71519  15
  -5   1   0 12.9594 2.79362  12
   5   1   0 17.0916 2.55546  18
  -5   1   0 22.1372 4.40319   9
  -5   1   0 16.0939 3.21079  11
  -5   1   0 14.5644 2.90733  13
  -5   1   0 12.0786 3.06905   3
  -5   1   0 15.9598 3.44930   1
   5   1   0 15.0215 2.55984  17
   5   1   0 20.6831 3.33444   3
  -5   1   0 8.20169 3.37693   4
  -5   1   0 12.0415 2.37559  20
  -5   1   0 13.2234 2.64880  19
   7  -1   0 39.1055 11.6936   7
  -7  -1   0 35.9330 5.00814  10
  -7   1   0 36.5914 6.97851   9
   7   1   0 26.8436 8.00423   7
   7   1   0 40.5944 5.21729   8
  -7   1   0 34.9297 5.29397  10
   2  -2   0 9999.99 324.259  20
   4  -2   0 305.249 12.4249  18
   4  -2   0 299.444 11.7078  15
   4  -2   0 277.909 11.2374  17
   4  -2   0 296.347 12.2010  11
  -4  -2   0 295.799 12.2524  12
   4  -2   0 305.685 11.9782   8
   4  -2   0 291.088 12.8703   3
   4  -2   0 293.701 11.8230   2
   4  -2   0 304.442 16.2034   7
   4  -2   0 292.889 11.5284   4
   4  -2   0 296.774 10.5952   6
   4  -2   0 296.036 14.5819  16
   4  -2   0 296.174 13.7960   1
   4   2   0 291.844 12.3224   1
   4   2   0 286.370 13.4431  16
   4   2   0 289.464 10.9018   2
  -4   2   0 318.054 11.1134   6
   4   2   0 301.235 12.4571   3
   4   2   0 298.157 11.1638   8
   4   2   0 291.252 10.7926   4
  -4   2   0 302.490 10.6908  20
  -4   2   0 303.423 11.5893  15
  -4   2   0 303.885 10.6237   5
  -4   2   0 308.936 12.6111  13
   4   2   0 296.877 10.0226  20
  -4   2   0 327.681 15.5792   9
  -4   2   0 304.365 13.3613   1
   4   2   0 306.790 11.9025  18
   4   2   0 277.898 10.6944  17
   4   2   0 294.061 11.3969  11
  -4   2   0 281.444 12.3579   3
  -4   2   0 304.820 11.8723   4
  -4   2   0 319.119 12.1955  19
  -4   2   0 304.127 12.3352  11
  -4   2   0 312.002 10.8047  10
  -4   2   0 271.070 13.5470  16
   6  -2   0 2436.47 115.564   7
   6  -2   0 2301.32 85.0127  15
  -6   2   0 2261.57 86.0746  20
  -6   2   0 2390.69 92.0739  19
   6   2   0 2327.22 81.2551   8
  -6   2   0 2225.27 72.5944   5
  -6   2   0 2258.61 95.6316   1
  -6   2   0 2249.70 85.6394  13
  -6   2   0 2217.32 80.7160   4
   6   2   0 2323.71 109.119   7
  -6   2   0 2309.21 86.9900  11
   8   2   0 69.2188 9.61759   7
  -8   2   0 62.8924 6.23229  10
   3  -3   0 7.26266 2.29167   8
   3  -3   0 12.3345 3.58746   7
  -3   3   0 10.0978 2.38961   3
  -3   3   0 11.9732 1.88383   8
  -3   3   0 5.49865 2.05226   5
  -3   3   0 6.73608 2.30757  11
  -3   3   0 8.60474 1.93499   6
  -3   3   0 16.2067 3.38550   9
  -3   3   0 4.70278 2.78194   1
  -3   3   0 12.3940 2.79223  16
  -3   3   0 8.21499 2.66918   4
  -3   3   0 8.54930 1.86463  10
  -3   3   0 5.67462 1.70867  14
  -3   3   0 11.4362 2.17573  13
  -3   3   0 8.46722 2.12569  15
   5  -3   0 17.5524 6.24474   7
   5  -3   0 14.2456 3.17332  15
   5  -3   0 14.8889 4.28206   8
  -5   3   0 11.3316 4.99835   9
   5   3   0 15.1384 2.63315   8
  -5   3   0 10.4533 2.89829  19
  -5   3   0 13.3070 3.25964   5
  -5   3   0 15.1457 3.76248   4
  -5   3   0 11.8686 3.04177  15
  -5   3   0 19.4434 3.64266  13
   5   3   0 15.6781 2.49584  15
  -5   3   0 13.0807 3.81761   1
  -5   3   0 21.4749 3.44459  10
  -5   3   0 11.7219 3.01174   6
  -5   3   0 14.7493 2.69032  20
  -7   3   0 -1.0290 4.51351   1
  -7   3   0 2.35084 5.38597   4
  -9   3   0 9.14932 6.53613  10
  -4   4   0 2240.70 81.8999  11
  -4   4   0 2260.51 96.4637   9
  -4   4   0 2264.25 79.4761  15
  -4   4   0 2207.48 72.8063  20
  -4   4   0 2110.58 67.5220  14
  -4   4   0 2247.92 71.7631   6
  -4   4   0 2277.23 83.9634  13
  -4   4   0 2303.79 81.6487  19
  -6   4   0 377.101 19.2637   9
  -6   4   0 367.201 15.3937   4
  -6   4   0 392.201 16.7365  11
  -6   4   0 382.133 14.2212  20
  -6   4   0 370.457 17.0519   1
  -6   4   0 381.001 14.0101  10
  -6   4   0 379.430 16.4577  13
  -5   5   0 14.1546 5.68195   9
  -5   5   0 4.21119 3.37811   6
  -5   5   0 17.2387 4.08232  13
  -5   5   0 7.02159 3.42877  15
  -5   5   0 11.7423 4.66981   1
  -5   5   0 10.9883 4.60155   4
  -5   5   0 11.5561 3.03026  20
  -5   5   0 19.7831 4.29985   5
  -5   5   0 13.5358 4.24753  11
  -5   5   0 13.7956 3.56563  19
  -7   5   0 -4.7627 8.58174   9
  -6   0   1 45.1261 3.47760  10
  -6   0   1 39.1221 3.90168  12
  -4   0   1 26.5704 2.20374   4
  -4   0   1 27.8625 2.45256   1
  -4   0   1 30.1214 2.36042   3
  -4   0   1 37.3521 3.51975   9
  -4   0   1 32.1322 2.39433  11
  -4   0   1 32.3899 2.00373  19
   4   0  -1 32.1224 3.61293   7
  -4   0   1 29.4851 2.08143  18
   2   0   1 25.1213 2.04190   4
   2   0   1 33.7031 2.09730  15
   2   0   1 25.8007 2.51232   3
   2   0   1 30.4124 2.71456   9
   2   0   1 30.2337 2.33755  11
   2   0   1 28.5947 2.21112  13
   2   0   1 28.4730 1.93841   6
  -2   0  -1 28.9936 2.80635   9
   2   0   1 26.6433 2.32746   1
   2   0   1 30.4873 2.25237  12
  -2   0  -1 27.1377 1.84923  10
   2   0   1 28.9985 2.15125   2
   4   0   1 42.9599 3.57767  13
  -4   0  -1 43.1192 3.60804  13
   4   0   1 45.4569 4.62256  16
   4   0   1 34.7938 3.80783  11
   4   0   1 41.3102 3.73572  18
   4   0   1 39.9660 3.61873   8
   4   0   1 39.1554 3.14588   6
   4   0   1 40.2233 4.14524   3
   4   0   1 41.3470 3.34712  15
   4   0   1 33.9415 4.06848   1
   4   0   1 46.6386 3.98972  17
  -4   0  -1 49.9496 4.96146   9
   4   0   1 37.0747 3.54664   2
   4   0   1 38.4367 3.65456   4
  -4   0  -1 40.6476 3.15202  10
   4   0   1 41.6647 4.94698   7
   6   0   1 40.0214 5.37404  11
   6   0   1 26.6687 6.37526   1
   6   0   1 36.7307 5.37836   3
   6   0   1 33.8964 7.03189   7
   6   0   1 43.5349 4.85677  15
   6   0   1 36.7062 4.75899   2
   8   0   1 56.6231 12.1418   7
  -9   1   1 -4.8179 4.92404  10
  -7  -1   1 83.5549 5.07753  10
  -7   1   1 83.9028 5.44734  10
   5  -1  -1 624.109 20.2276  14
  -5   1   1 632.841 24.0323  13
  -5   1   1 640.783 20.6325   5
  -5   1   1 605.958 27.4780  16
  -5   1   1 664.444 23.7027  19
  -5   1   1 655.727 24.5562  11
  -5   1   1 632.248 25.3193   3
  -3   1   1 228.271 8.49430   8
  -3   1   1 214.935 8.00101  15
  -3   1   1 216.214 7.11241  14
  -1  -1   1 632.890 29.4981   7
  -1  -1   1 655.164 22.7363  15
   1   1  -1 658.334 20.4250  14
   1  -1   1 143.329 5.62348   8
   1  -1   1 143.993 5.92346  18
   1  -1   1 143.141 5.85218  11
   1  -1   1 155.566 6.35744  13
   1  -1   1 140.943 7.07081  16
   1  -1   1 142.612 6.24712   3
   1  -1   1 139.380 5.52818   2
   1  -1   1 140.338 5.74812  17
   1  -1   1 144.746 5.62619  15
   1  -1   1 144.083 6.16610  12
   1  -1   1 138.997 6.14477   1
   1  -1   1 140.652 7.48601   7
   1  -1   1 141.602 5.07439  20
   1  -1   1 134.318 6.54597   9
   1  -1   1 138.182 4.94306   6
   1  -1   1 138.209 5.43187   4
  -1   1  -1 145.146 5.65671   8
  -1   1  -1 143.122 5.53558  19
  -1   1  -1 140.984 4.94842  14
  -1   1  -1 139.225 6.09059   1
  -1   1  -1 140.031 4.95844   6
  -1   1  -1 142.876 5.81596  11
  -1   1  -1 143.809 4.95952  10
  -1   1  -1 138.963 6.89949  16
  -1   1  -1 141.850 5.05190  20
  -1   1  -1 137.732 6.66152   9
  -1   1  -1 141.631 5.50245   4
  -1   1  -1 136.021 5.66050  13
  -1   1  -1 141.999 5.81126  18
  -1   1  -1 139.051 5.47093  15
  -1   1  -1 139.830 4.88108   5
  -1   1  -1 141.169 6.12612   3
   3  -1   1 327.317 14.1751   1
   3  -1   1 311.282 12.3285  17
   3  -1   1 344.960 13.1349   8
  -3  -1  -1 327.656 13.9465  12
   3  -1   1 342.453 13.6256  11
   3  -1   1 332.057 15.5527   9
   3  -1   1 330.936 11.3831   6
   3  -1   1 337.221 13.4702  18
  -3  -1  -1 326.337 10.9438  10
   3  -1   1 333.341 13.3361  13
   3  -1   1 309.107 14.9743  16
   3  -1   1 346.646 14.3889  12
   3  -1   1 323.875 12.3491  15
   3  -1   1 315.909 12.2293   2
   3  -1   1 325.393 13.9442   3
  -3   1  -1 338.977 12.7771  19
  -3   1  -1 353.581 13.3998   4
   3   1   1 322.882 11.0752   6
   3   1   1 327.038 12.9766  13
  -3   1  -1 335.807 11.6688  20
   3   1   1 327.431 13.0622  18
  -3   1  -1 336.203 13.3216  11
  -3   1  -1 342.131 15.9925   9
  -3   1  -1 339.358 13.6004  13
  -3   1  -1 336.165 11.5648   6
  -3   1  -1 321.821 11.0339   5
  -3   1  -1 335.742 11.3054  10
   3   1   1 310.007 12.7808  12
   3   1   1 310.277 12.3544  11
  -3   1  -1 333.987 12.6079  15
  -3   1  -1 310.553 15.2939  16
  -3   1  -1 324.812 13.8883   1
   3   1   1 312.561 12.4465  17
   3   1   1 321.354 14.8722   9
   5  -1   1 102.841 8.02118   7
   5  -1   1 106.406 6.98071   3
   5  -1   1 102.165 6.19414   2
   5  -1   1 105.392 5.79995  15
   5  -1   1 92.3974 5.67056  17
   5  -1   1 109.738 6.33011   8
   5  -1   1 109.844 6.35856  18
   5  -1   1 114.515 6.59578  11
   5  -1   1 110.330 5.40479   6
   5  -1   1 106.714 7.51994   1
   5  -1   1 97.2175 7.32964  16
   5   1   1 88.8136 5.72546   2
  -5   1  -1 104.068 5.25719  10
   5   1   1 97.8062 5.80786   8
   5   1   1 89.2681 5.64681   4
   5   1   1 89.6657 5.31830  15
   5   1   1 82.6529 9.92479  16
   5   1   1 85.2066 6.46851   1
   5   1   1 91.0436 5.77120  18
  -5   1  -1 106.954 7.58241   9
   5   1   1 98.1032 5.87594  11
  -5   1  -1 102.527 6.11448  13
   5   1   1 90.4239 6.25005   3
   7   1   1 266.322 12.4630   8
   7   1   1 277.711 18.1977   7
  -8   2   1 29.9040 4.59272  10
  -6   2   1 41.8221 3.59609   6
  -6   2   1 45.1011 12.8953  13
  -6   2   1 36.6630 7.89932   5
  -6   2   1 40.7516 12.2312   4
  -6   2   1 36.0363 4.39587   3
  -6   2   1 42.6332 4.84230   1
  -4   2   1 27.9997 2.21044  19
  -4   2   1 26.6638 3.22320  16
   0  -2   1 2.00472 0.61049  12
   0  -2   1 2.45652 0.70788  11
   0  -2   1 3.35299 0.94174   7
   0  -2   1 3.29779 0.84090   1
   0  -2   1 3.11636 0.81774   9
   0  -2   1 3.19674 0.66823   8
   0  -2   1 3.49183 0.63142   6
   0  -2   1 1.97482 0.67135  13
   0  -2   1 2.85879 0.45085  20
   0  -2   1 3.14364 0.60824   2
   0  -2   1 3.17945 0.62574  18
   0  -2   1 3.13035 0.67537   4
   0  -2   1 3.26165 0.48504  10
   0  -2   1 3.45139 0.70893  16
   0  -2   1 2.75688 0.55827  15
   0  -2   1 2.68857 0.55344  17
   0  -2   1 2.51460 0.78837   3
   0   2  -1 2.68811 0.62893   8
   0   2  -1 2.59608 0.53781   5
   0   2  -1 2.67771 0.71256   1
   0   2  -1 2.63657 0.52467  14
   0   2  -1 2.74872 0.56712   6
   0   2  -1 2.88821 0.78412   7
   0   2  -1 2.99681 0.58895  18
   0   2  -1 3.35724 0.47288  20
   0   2  -1 2.34294 0.57750  13
   0   2  -1 3.56144 0.76804  16
   0   2  -1 2.90545 0.71148   4
   0   2  -1 1.84658 0.51194  10
   0   2  -1 2.43996 0.69329  11
   0   2  -1 3.21515 0.62836  15
   0   2  -1 1.65377 0.78558   9
   0   2  -1 2.53002 0.67653   3
   4  -2   1 39.1802 4.91351   1
   4  -2   1 37.7412 4.69221  16
   4  -2   1 43.3473 3.95322   8
   4  -2   1 43.0872 3.99171  18
   4  -2   1 46.0340 4.08852  13
   4  -2   1 41.1300 4.09139  11
   4  -2   1 36.0846 3.38001  15
   4  -2   1 39.9190 3.82979  17
   4  -2   1 38.1222 5.32170   7
   4  -2   1 43.7360 3.46296   6
  -4   2  -1 43.8363 3.64443  15
  -4   2  -1 33.0840 3.85980   1
   4   2   1 38.8159 3.01967   6
   4   2   1 31.4102 4.19606  16
   4   2   1 34.1820 3.68119   1
  -4   2  -1 38.8520 3.86497  11
  -4   2  -1 39.7093 3.81412  13
  -4   2  -1 46.9879 3.75327  19
   4   2   1 35.0678 3.74778   3
  -4   2  -1 38.6605 3.90997   4
  -4   2  -1 34.9735 3.18501   5
   4   2   1 39.7474 3.77783  11
   4   2   1 31.2107 3.38927   4
  -4   2  -1 40.1947 4.97451   9
  -4   2  -1 41.0141 3.36553   6
   4   2   1 39.0208 3.75978  18
   4   2   1 38.3057 3.35373   2
  -4   2  -1 42.8957 3.29568  20
  -4   2  -1 43.3250 3.37335  10
   6  -2   1 40.5776 6.00670  11
   6  -2   1 40.2481 6.88454  18
   6  -2   1 36.6219 5.91581   2
   6  -2   1 29.3853 8.39517   7
   6  -2   1 32.2326 6.24021  17
   6  -2   1 37.7226 5.73958   8
   6  -2   1 54.4296 8.15930   1
   6  -2   1 38.2776 6.54474   3
  -6   2  -1 35.3444 4.71211  10
  -6   2  -1 39.5843 7.03796   9
  -8   2  -1 51.6106 7.15853  10
  -1  -3   1 1187.65 43.0521  18
  -1  -3   1 1194.94 40.7177   4
  -1  -3   1 1183.76 45.4405  12
  -1  -3   1 1175.63 49.7126   9
  -1  -3   1 1215.13 47.2599   1
  -1  -3   1 1185.20 42.8151  11
  -1  -3   1 1201.21 51.8781  16
  -1  -3   1 1186.68 37.1828   6
  -1  -3   1 1176.74 41.6426  17
  -1  -3   1 1181.66 36.4299  10
  -1  -3   1 1202.74 38.2860  20
  -1  -3   1 1178.69 41.2001   2
   1   3  -1 1190.52 36.8724   5
   1   3  -1 1162.31 40.1831  19
   1   3  -1 1212.97 43.9869  18
   1   3  -1 1194.17 37.0564  14
   1   3  -1 1204.33 38.3462  20
   1   3  -1 1202.35 46.6580   1
   1   3  -1 1167.78 40.5437  15
   1   3  -1 1196.97 46.0733   3
   1   3  -1 1200.31 40.8794   4
   1   3  -1 1142.64 41.7349  13
   1   3  -1 1190.28 42.9925  11
   1   3  -1 1259.25 54.4029  16
   3  -3   1 566.438 28.3254   7
   3  -3   1 526.456 21.9099   3
   3  -3   1 507.342 21.6688   1
   3  -3   1 510.624 19.3506   2
   3  -3   1 544.155 21.0682  11
   3  -3   1 535.492 19.8466   8
   3  -3   1 544.541 20.1118  15
   3  -3   1 538.313 20.9290  13
   3  -3   1 535.200 17.9294   6
   3  -3   1 517.003 19.1218   4
  -3   3  -1 556.835 18.2787  14
  -3   3  -1 553.975 24.9444   9
  -3   3  -1 545.986 18.1343   5
  -3   3  -1 548.933 21.3502  13
  -3   3  -1 542.004 20.9313  11
  -3   3  -1 547.454 18.3161   6
  -3   3  -1 542.042 17.7583  10
  -3   3  -1 538.794 22.2298   3
  -3   3  -1 552.606 20.3923  15
  -3   3  -1 545.489 20.0783   4
  -3   3  -1 544.456 22.6035   1
   5  -3   1 1168.47 45.5548  18
   5  -3   1 1116.69 41.1570   2
   5  -3   1 1192.27 43.0559   8
   5  -3   1 1172.24 38.3837   6
   5  -3   1 1152.81 47.6249   1
   5  -3   1 1176.25 42.9270  15
   5  -3   1 1099.11 45.8848  17
   5  -3   1 1144.00 46.2530   3
   5  -3   1 1213.03 59.2081   7
   5  -3   1 1174.99 44.2983  11
  -5   3  -1 1227.71 45.9204  11
  -5   3  -1 1186.45 37.9388  10
  -5   3  -1 1205.57 38.7827   5
  -5   3  -1 1154.41 41.0731   4
  -5   3  -1 1209.76 41.1860  20
  -5   3  -1 1189.95 48.1011   1
  -5   3  -1 1179.03 44.7252  13
  -5   3  -1 1288.31 56.4727   9
  -5   3  -1 1226.54 44.1048  19
  -5   3  -1 1211.09 39.6727   6
  -5   3  -1 1178.54 42.2745  15
   7  -3   1 650.533 35.8754   7
  -7   3  -1 642.242 22.5291  10
   0  -4   1 7.68236 1.24886  18
   0  -4   1 4.63637 0.89093  20
   0  -4   1 4.08007 1.37133  16
   0   4  -1 3.79788 0.86501  20
   0   4  -1 5.15953 0.98310  19
   0   4  -1 6.52910 1.22552  18
   0   4  -1 7.01133 1.55990  16
   2  -4   1 20.2074 2.67076  13
   2  -4   1 21.4328 2.70698  12
   2  -4   1 26.5650 4.18620   7
   2  -4   1 25.5293 2.48641  17
   2  -4   1 15.6005 2.67606  11
   2  -4   1 24.2842 2.49449  18
   2  -4   1 31.1336 3.83694   9
   2  -4   1 15.6557 2.42467   2
   2  -4   1 21.4428 2.90665   8
   2  -4   1 22.5885 2.57798   4
   2  -4   1 22.5090 2.43966  15
   2  -4   1 21.7145 2.83921  16
   2  -4   1 16.7607 2.14624   6
  -2   4  -1 27.1101 2.70222  15
  -2   4  -1 19.2363 2.62617   5
  -2   4  -1 25.5909 2.37099  10
  -2   4  -1 28.7354 2.28373  20
  -2   4  -1 20.6971 2.95633   4
  -2   4  -1 29.7589 2.56841  19
  -2   4  -1 27.4690 3.81943   9
  -2   4  -1 22.2429 2.94081  16
  -2   4  -1 25.9418 2.52058   8
  -2   4  -1 20.0520 2.95844  11
  -2   4  -1 22.0936 3.06673   3
  -2   4  -1 25.0112 2.39309  14
  -2   4  -1 20.0635 3.36166   1
   4  -4   1 43.7853 3.81082   6
   4  -4   1 40.8133 4.31396   8
   4  -4   1 39.0876 4.40767  18
   4  -4   1 49.4212 4.78196  13
   4  -4   1 49.0840 4.70488  11
   4  -4   1 45.1530 3.89271  15
   4  -4   1 39.8956 5.22813  16
   4  -4   1 37.1785 4.36280  17
  -4   4  -1 41.8574 4.45666  11
  -4   4  -1 39.7826 3.46277  14
  -4   4  -1 39.5145 3.98885  19
  -4   4  -1 39.9698 3.59712  20
  -4   4  -1 44.5794 3.83555  10
  -4   4  -1 46.3196 5.46751   9
  -4   4  -1 44.4962 3.81743   6
  -4   4  -1 39.8921 4.13233  13
  -4   4  -1 41.4706 5.73985  16
  -4   4  -1 47.1223 4.11548  15
   6  -4   1 55.2545 10.7806   7
   6  -4   1 45.4339 7.24127   2
   6  -4   1 28.8873 9.38798   1
   6  -4   1 51.3526 7.01397   8
   6  -4   1 36.7682 7.26893  11
   6  -4   1 38.2881 7.54861   3
   6  -4   1 46.3382 7.53966  17
   6  -4   1 53.5723 8.36891  18
  -6   4  -1 32.1834 6.29796   1
  -6   4  -1 29.0932 4.63296  20
  -6   4  -1 29.8850 6.03803  11
  -6   4  -1 45.0607 6.49195   4
  -6   4  -1 42.1291 4.96290  10
  -6   4  -1 39.7412 5.07879   5
  -6   4  -1 36.9465 5.41173  19
  -1  -5   1 4994.51 190.602  12
   1   5  -1 5137.67 198.166   1
   1   5  -1 5178.16 175.218   4
   1   5  -1 5083.31 194.370   3
   1   5  -1 5016.64 179.984  11
   1   5  -1 5072.11 156.125   5
   1   5  -1 4955.48 179.860  13
   1  -5   1 2860.55 97.6629   4
   1  -5   1 2903.77 122.875   9
   1  -5   1 2838.66 99.4544   2
   1  -5   1 2785.66 107.073  12
   1  -5   1 2939.25 114.614   1
   1  -5   1 2725.52 94.7779  15
   1  -5   1 2888.40 111.402   3
   1  -5   1 2873.76 104.318  18
   1  -5   1 2878.98 102.086  17
   1  -5   1 2870.05 90.0593   6
   1  -5   1 2828.95 122.530  16
   1  -5   1 2660.85 124.892   7
   1  -5   1 2824.47 102.165  11
  -1   5  -1 3124.46 121.504   1
  -1   5  -1 2829.89 88.0409  14
  -1   5  -1 2986.90 101.900   4
  -1   5  -1 2837.01 98.1819  19
  -1   5  -1 3053.75 117.690   3
  -1   5  -1 2885.90 100.287  15
  -1   5  -1 2962.45 107.126  11
  -1   5  -1 2766.85 85.4909  10
  -1   5  -1 2889.96 90.6485   6
  -1   5  -1 2684.62 93.5426   8
  -1   5  -1 2871.49 89.1192   5
  -1   5  -1 2882.09 124.881  16
  -1   5  -1 2792.37 102.140  13
  -1   5  -1 2889.06 92.1113  20
   3  -5   1 2134.56 101.221   7
   3  -5   1 2105.48 83.4981   1
   3  -5   1 2159.73 79.2779  18
   3  -5   1 2073.68 73.4343  15
   3  -5   1 2132.19 100.391  16
   3  -5   1 2126.49 75.4871   2
   3  -5   1 2072.83 75.7501  17
   3  -5   1 2173.01 84.8416   3
   3  -5   1 2103.87 74.1070   8
   3  -5   1 2210.54 80.8193  11
   3  -5   1 2152.66 68.3170   6
  -3   5  -1 2216.82 94.9793   9
  -3   5  -1 2163.15 76.7048  19
  -3   5  -1 2124.97 66.8779   5
  -3   5  -1 2063.68 71.5295   4
  -3   5  -1 2143.55 75.7795  15
  -3   5  -1 2166.40 68.7241   6
  -3   5  -1 2148.39 79.5365  13
  -3   5  -1 2131.03 66.4672  10
  -3   5  -1 2226.72 69.8107  14
  -3   5  -1 2198.58 80.3963  11
  -3   5  -1 2130.41 84.4673   1
  -3   5  -1 2154.24 72.2528  20
   5  -5   1 337.690 14.3211  15
   5  -5   1 309.730 14.1949  18
   5  -5   1 303.489 15.2252   3
   5  -5   1 306.730 14.0642   2
   5  -5   1 329.306 14.9947  11
   5  -5   1 329.332 20.1953   7
   5  -5   1 324.115 14.3076   8
   5  -5   1 309.731 13.9194  17
   5  -5   1 326.015 17.2958   1
  -5   5  -1 299.536 13.4032   4
  -5   5  -1 332.360 14.9193  11
  -5   5  -1 306.472 12.1454   5
  -5   5  -1 306.532 14.9567   1
  -5   5  -1 316.907 16.9948   9
  -5   5  -1 322.603 12.2238  10
  -5   5  -1 313.295 14.2198  13
  -5   5  -1 314.095 12.2784  20
  -5   5  -1 326.029 13.8225  19
   7  -5   1 307.464 22.8952   7
   2   6  -1 8.30724 1.48795  13
   2   6  -1 7.58934 0.94001  10
   0   6  -1 0.08886 1.08433  19
   0   6  -1 1.73296 1.93286  11
   0   6  -1 0.92681 1.58032  10
   0   6  -1 1.93353 1.68793   5
   0   6  -1 6.63922 2.84926   9
   0   6  -1 -0.6033 2.64751   1
   0   6  -1 -1.1051 1.93639  16
   0   6  -1 4.00742 2.03906   3
   0   6  -1 -1.7338 1.62984   6
   0   6  -1 2.56440 1.69506  13
   0   6  -1 0.08769 1.19702  20
   2  -6   1 24.5459 3.33253  18
   2  -6   1 25.8746 3.04862  17
   2  -6   1 27.2314 3.81828   8
   2  -6   1 24.4234 4.27131   3
   2  -6   1 39.9617 6.60077   7
   2  -6   1 28.5543 3.78833  16
   2  -6   1 29.8333 3.93774  13
   2  -6   1 26.7732 4.04555   2
  -2   6  -1 21.7052 3.90367   4
  -2   6  -1 20.6068 2.83540   6
  -2   6  -1 16.4155 3.20726   5
  -2   6  -1 30.7950 3.07884  14
  -2   6  -1 20.8079 3.51574  11
  -2   6  -1 23.5100 3.40493  15
  -2   6  -1 31.9164 4.50097   9
  -2   6  -1 24.2699 4.12362   1
  -2   6  -1 25.9693 2.84548  19
  -2   6  -1 25.8325 2.71399  20
  -2   6  -1 30.2311 4.18330  16
  -4   6  -1 30.9897 4.47325  13
  -4   6  -1 40.6933 6.75445   9
  -4   6  -1 32.3755 3.65241  20
  -4   6  -1 24.2609 4.66650   4
  -4   6  -1 34.3769 4.14811  19
  -4   6  -1 34.2991 3.88337  14
  -4   6  -1 35.6846 4.86860  11
  -4   6  -1 35.5039 4.12123  10
  -6   6  -1 29.2831 7.31732   4
  -6   6  -1 47.6033 5.79936  10
  -6   6  -1 32.8505 5.26084  20
  -6   6  -1 24.3620 7.33189  11
  -6   6  -1 31.4436 6.03718   5
  -6   6  -1 34.4838 6.27465  19
  -6   6  -1 51.3910 9.66245   9
  -3   7  -1 122.229 8.74095   9
  -3   7  -1 128.559 6.27904  20
  -3   7  -1 124.141 7.28705   4
  -3   7  -1 132.921 7.64409  11
  -3   7  -1 128.552 6.20704   6
  -3   7  -1 128.187 6.91749  19
  -3   7  -1 131.454 7.20581  15
  -3   7  -1 122.728 8.11337   1
  -5   7  -1 133.916 9.06515   4
  -5   7  -1 125.496 8.65322  11
  -5   7  -1 132.217 7.93059   5
  -5   7  -1 128.961 7.31584  20
  -5   7  -1 129.389 8.14121  19
  -5   7  -1 139.285 11.2661   9
  -7   1   2 -2.7769 6.12031   9
   3  -1   2 38.7995 3.88380  12
   3  -1   2 41.7924 4.31166  13
   3  -1   2 41.0992 3.93351   8
   3  -1   2 40.0234 3.56197  15
   3  -1   2 35.7458 3.99332  11
   3  -1   2 36.2360 3.50498   2
   3  -1   2 32.8276 3.95778   3
   3  -1   2 29.6278 3.05591   6
   3  -1   2 36.7980 4.28697  16
  -3   1  -2 35.2824 3.24922  10
  -3   1  -2 32.9397 3.90926  13
   5  -1   2 26.4036 7.18061   7
   5  -1   2 32.9167 5.12149   8
   5  -1   2 33.5922 5.53872  18
   5  -1   2 36.6383 5.18658  13
   5  -1   2 44.1753 9.11842   1
   5  -1   2 37.9832 6.65761  11
   5  -1   2 36.5916 4.82063  15
   5  -1   2 27.5266 6.31049   3
   5  -1   2 29.3429 5.82224   2
  -5   1  -2 32.4480 4.70665  10
  -2  -2   2 653.122 22.8935  15
   2  -2   2 445.878 17.7591  13
   2  -2   2 458.274 17.1138   2
   2  -2   2 462.125 19.1048   3
   2  -2   2 451.317 17.2860  17
   2  -2   2 452.529 20.9963   9
   2  -2   2 465.180 17.0998   4
   2  -2   2 446.943 20.9879  16
   2  -2   2 463.645 19.3279   1
   2  -2   2 440.571 16.6907   8
   2  -2   2 464.669 18.0952  18
   2  -2   2 461.264 15.5059   6
   2  -2   2 449.183 22.6834   7
  -2   2  -2 437.568 14.8505   6
  -2   2  -2 467.520 21.3211   9
  -2   2  -2 443.177 18.6157   3
  -2   2  -2 440.019 18.4544   1
  -2   2  -2 443.801 14.8158  10
  -2   2  -2 435.088 14.9684  20
  -2   2  -2 446.812 16.6700  19
  -2   2  -2 449.609 16.9609   8
  -2   2  -2 427.814 14.3927   5
  -2   2  -2 426.067 15.9969   4
   4  -2   2 3615.95 143.499  12
   4  -2   2 3395.83 122.400  15
   4  -2   2 3518.43 122.996   8
   4  -2   2 3544.35 166.465   7
  -4   2  -2 3563.92 125.903  19
  -4   2  -2 3512.90 149.140   9
  -4   2  -2 3485.82 130.069  13
  -4   2  -2 3469.49 141.368   1
  -4   2  -2 3497.36 114.827  20
   6  -2   2 95.9004 9.71812   3
   6  -2   2 99.7353 8.64788   2
   6  -2   2 115.466 8.76043   8
   6  -2   2 109.374 14.9417   1
   6  -2   2 116.485 12.9458   7
   6  -2   2 92.4081 7.55683  18
  -6   2  -2 105.660 7.52155  10
  -1  -3   2 16.3645 1.77556   4
  -1  -3   2 17.8073 2.09623   3
  -1  -3   2 18.2715 1.64898   8
  -1  -3   2 20.6409 2.20159   9
  -1  -3   2 19.1008 1.61583   6
  -1  -3   2 16.0848 1.89819  11
  -1  -3   2 18.9492 1.67402  15
  -1  -3   2 18.0449 1.66961   2
  -1  -3   2 19.3243 1.88544  12
  -1  -3   2 18.8014 2.15933   1
   1   3  -2 19.1419 1.55514   5
   1   3  -2 18.7040 1.91276   1
   1   3  -2 17.9411 1.52417   6
   1   3  -2 15.1251 1.91087   4
   1   3  -2 16.1404 1.79005  11
   1   3  -2 16.6020 1.57497  14
   1   3  -2 16.1843 1.61995  15
   1   3  -2 17.5760 1.94197   3
   1   3  -2 17.8237 1.61482   8
   1  -3   2 44.1279 4.15001   9
   1  -3   2 44.1847 4.38450   7
   1  -3   2 37.0394 2.88734   2
   1  -3   2 33.0417 3.12504   1
   1  -3   2 34.5042 3.12324  11
   1  -3   2 36.2675 2.91962  18
   1  -3   2 41.1751 3.19447   8
   1  -3   2 34.4877 2.50490   6
   1  -3   2 37.1225 2.80748   4
   1  -3   2 37.4349 3.29377  12
   1  -3   2 39.9478 2.92611  17
   1  -3   2 39.1264 3.49897  16
   1  -3   2 36.7615 3.37148   3
  -1   3  -2 37.7474 2.42084  20
  -1   3  -2 37.0353 2.62154  14
  -1   3  -2 39.6261 3.12246  11
  -1   3  -2 37.5611 2.96541   8
  -1   3  -2 42.7819 3.18428   4
  -1   3  -2 43.7262 3.71115  16
  -1   3  -2 39.9884 2.67443   5
  -1   3  -2 36.9843 2.99696  13
  -1   3  -2 37.7159 2.65240   6
  -1   3  -2 40.5183 3.26933   1
  -1   3  -2 43.2790 4.13489   9
  -1   3  -2 41.2416 3.10156   3
  -1   3  -2 34.5853 2.51056  19
  -1   3  -2 36.9222 2.60947  10
   3  -3   2 41.6066 4.24147  12
   3  -3   2 45.5376 5.20297   1
   3  -3   2 45.7564 4.59347  11
   3  -3   2 38.3231 5.45591   7
   3  -3   2 40.5687 4.77785   3
   3  -3   2 36.8195 4.20640   8
   3  -3   2 43.0377 4.29839   2
   3  -3   2 48.5360 3.69213   6
   3  -3   2 49.7733 4.16528  15
  -3   3  -2 46.7469 4.43065  13
  -3   3  -2 39.4536 4.62830   1
  -3   3  -2 32.4358 4.28843   4
  -3   3  -2 37.8101 3.55026   6
  -3   3  -2 42.4682 3.88850  15
  -3   3  -2 40.1233 3.76907   5
  -3   3  -2 41.4431 3.52508  10
  -3   3  -2 40.1662 4.38236  11
   5  -3   2 31.9099 6.29674   2
   5  -3   2 19.5184 5.30636  18
   5  -3   2 25.0565 5.21527  17
   5  -3   2 37.6397 6.95593   3
   5  -3   2 25.2185 7.50423   1
   5  -3   2 21.3521 5.64915  11
   5  -3   2 19.9918 4.58840  15
   5  -3   2 33.6681 7.83166   7
  -5   3  -2 14.0580 5.07755  11
  -5   3  -2 33.9595 5.85215   4
  -5   3  -2 27.0510 4.71229  19
  -5   3  -2 15.9948 4.03590  20
  -5   3  -2 21.0168 4.77743  13
  -5   3  -2 21.9113 4.58527  10
  -5   3  -2 22.6257 5.16788   1
   7  -3   2 24.5065 11.1996   7
   7  -3   2 6.68821 7.81874   8
  -7   3  -2 25.1745 6.41474  10
  -2  -4   2 5455.04 196.267  18
  -2  -4   2 5412.62 171.132  20
  -2  -4   2 5463.23 234.076  16
  -2  -4   2 5341.22 223.896   9
  -2  -4   2 5390.10 167.633   6
  -2  -4   2 5474.28 188.562  15
  -2  -4   2 5303.13 186.206  17
  -2  -4   2 5197.90 159.157  10
  -2  -4   2 5446.75 195.216  11
  -2  -4   2 5329.71 203.282  12
  -2  -4   2 5158.37 177.980   8
  -2  -4   2 5097.41 184.900  13
   2   4  -2 5422.82 186.889  15
   2   4  -2 5338.15 164.490  14
   2   4  -2 5436.51 194.797  11
   2   4  -2 5407.14 194.538  18
   2   4  -2 5468.07 172.890  20
   2   4  -2 5481.23 188.036  19
   0  -4   2 5888.01 225.378   3
   0  -4   2 5816.88 209.777  18
   0  -4   2 5889.88 207.329  17
   0  -4   2 5903.40 225.571  12
   0  -4   2 5483.10 230.404   9
   0  -4   2 5777.99 268.410   7
   0  -4   2 5855.21 210.328  11
   0  -4   2 6014.49 258.289  16
   0  -4   2 5629.67 204.641  13
   0  -4   2 6003.27 231.682   1
   0  -4   2 6029.16 204.232   4
   0  -4   2 6065.77 210.704   2
   0  -4   2 5879.60 203.022  15
   0  -4   2 5804.20 200.706   8
   0   4  -2 5751.65 241.507   9
   0   4  -2 5858.64 210.390  11
   0   4  -2 5777.66 178.350  14
   0   4  -2 6043.91 191.444  20
   0   4  -2 6076.35 232.503   3
   0   4  -2 6021.60 185.453   5
   0   4  -2 6028.79 187.830   6
   0   4  -2 5855.79 212.767  13
   0   4  -2 6171.07 237.951   1
   0   4  -2 5884.80 202.294  19
   0   4  -2 5928.03 181.816  10
   0   4  -2 5855.75 202.205  15
   0   4  -2 5771.87 199.605   8
   0   4  -2 6279.24 212.663   4
   2  -4   2 1225.42 44.2050   2
   2  -4   2 1242.21 44.3908   8
   2  -4   2 1227.96 48.7832   3
   2  -4   2 1248.71 46.6786  18
   2  -4   2 1258.10 47.1464  13
   2  -4   2 1226.44 59.0594   7
   2  -4   2 1259.92 50.5607   1
   2  -4   2 1228.49 39.6781   6
   2  -4   2 1280.68 50.2457  12
   2  -4   2 1221.73 44.8398  17
   2  -4   2 1228.16 55.0567  16
   2  -4   2 1240.92 46.1629  11
  -2   4  -2 1242.32 43.7424   4
  -2   4  -2 1255.26 39.6742  10
  -2   4  -2 1214.89 38.7650   5
  -2   4  -2 1220.40 39.9327  20
  -2   4  -2 1171.90 46.8752   1
  -2   4  -2 1231.40 39.7167   6
  -2   4  -2 1192.94 53.4237  16
  -2   4  -2 1197.59 52.1306   9
  -2   4  -2 1237.46 43.9567  19
   4  -4   2 1695.75 54.6344   6
   4  -4   2 1645.91 79.3131   7
   4  -4   2 1653.34 59.1757   8
   4  -4   2 1673.88 59.6771  15
   4  -4   2 1741.27 65.2192  13
   4  -4   2 1716.52 63.8156  11
   4  -4   2 1693.10 63.2320  18
   4  -4   2 1784.86 70.0735  12
  -4   4  -2 1650.64 62.6184  13
  -4   4  -2 1613.36 53.9013  20
  -4   4  -2 1701.36 60.4601  15
  -4   4  -2 1650.36 58.8504  19
  -4   4  -2 1622.48 52.3346   6
  -4   4  -2 1672.78 62.1302  11
  -4   4  -2 1702.71 74.0469   9
  -4   4  -2 1730.29 54.7869  10
   6  -4   2 960.406 41.6828   3
   6  -4   2 952.634 38.1261  18
   6  -4   2 983.320 50.7846   7
   6  -4   2 981.405 37.2307   8
   6  -4   2 918.793 36.9465   2
   6  -4   2 878.818 38.4785  17
  -6   4  -2 957.229 32.1797  10
  -6   4  -2 972.828 36.2837  19
  -6   4  -2 970.435 44.6064   9
  -6   4  -2 957.044 32.1858   5
  -6   4  -2 949.866 35.5644   4
   8  -4   2 213.357 21.2836   7
  -8   4  -2 202.104 11.8970  10
  -1  -5   2 16.5801 3.01770   1
  -1  -5   2 16.4465 2.35416   2
  -1  -5   2 20.1540 2.36460   4
  -1  -5   2 18.1495 2.27503  13
  -1  -5   2 20.5554 2.02712  15
  -1  -5   2 12.6754 2.27221  11
  -1  -5   2 11.5766 2.65409   3
  -1  -5   2 21.9015 2.74213   9
   1   5  -2 15.9404 2.16246  15
   1   5  -2 22.6143 1.86232  10
   1   5  -2 15.5838 1.99255  14
   1   5  -2 18.6070 2.13774  13
   1   5  -2 15.6944 1.98071   5
   1   5  -2 15.9256 2.41961   1
   1   5  -2 15.1989 2.29749  11
   1   5  -2 18.6823 2.31223   3
   1  -5   2 31.9483 3.68471   3
   1  -5   2 35.7707 3.28909   8
   1  -5   2 43.9996 4.63693   9
   1  -5   2 39.6185 3.32557  17
   1  -5   2 36.2581 3.32460  12
   1  -5   2 33.0625 2.85284   6
   1  -5   2 40.0680 3.63527  11
   1  -5   2 30.2534 3.76212   1
   1  -5   2 30.7803 3.03991  18
   1  -5   2 34.8269 3.04676   4
   1  -5   2 32.8359 3.42286  13
   1  -5   2 39.3281 5.24571   7
  -1   5  -2 34.9495 2.59649  20
  -1   5  -2 41.9738 4.06640  16
  -1   5  -2 36.7296 2.90555   6
  -1   5  -2 41.2402 3.42041  15
  -1   5  -2 35.1819 2.82339  10
  -1   5  -2 39.8756 4.72013   9
  -1   5  -2 36.3703 3.70690   4
  -1   5  -2 36.7813 3.11173   8
  -1   5  -2 38.0929 2.90576  14
  -1   5  -2 34.4356 3.54989   1
  -1   5  -2 28.7269 2.58219  19
  -1   5  -2 37.2818 3.62383  11
  -1   5  -2 37.7850 3.22082  13
  -1   5  -2 32.4990 3.01860   5
   3  -5   2 45.8690 4.38963  15
   3  -5   2 44.0138 4.56794  12
   3  -5   2 38.2223 4.46196  18
   3  -5   2 38.8412 4.82044  11
   3  -5   2 48.0639 4.66732  13
   5  -5   2 27.6273 8.66373   1
   5  -5   2 17.8108 6.78487   3
   5  -5   2 15.1307 6.02054  11
   5  -5   2 23.1798 6.77292   2
   5  -5   2 17.1685 6.15205  13
   5  -5   2 33.3247 6.38312  17
   5  -5   2 15.1731 5.84665   8
   5  -5   2 23.2478 8.62672   7
  -5   5  -2 21.9545 4.67207  15
  -5   5  -2 15.6149 5.74323   4
  -5   5  -2 30.5022 4.70577  20
  -5   5  -2 19.8926 4.90737  10
  -5   5  -2 20.2963 5.50799  11
  -5   5  -2 20.1319 5.04220   5
  -5   5  -2 24.5175 6.95888   9
  -5   5  -2 26.4183 5.17255  19
   7  -5   2 23.9539 8.88809   2
   7  -5   2 18.8819 9.16528   3
   7  -5   2 10.9847 13.6470   7
  -7   5  -2 22.8125 6.89439  10
  -2  -6   2 7405.11 310.466   9
  -2  -6   2 7401.98 282.805   3
  -2  -6   2 7401.83 285.451   1
  -2  -6   2 7401.42 230.298   6
  -2  -6   2 7332.86 262.943  11
  -2  -6   2 7261.50 255.003  17
  -2  -6   2 7379.01 226.009  10
  -2  -6   2 7216.21 275.227  12
  -2  -6   2 7286.02 264.275  13
  -2  -6   2 7454.26 252.030   4
  -2  -6   2 7336.84 264.046  18
  -2  -6   2 7298.28 253.230   2
   2   6  -2 7541.09 273.429  13
   2   6  -2 7542.30 288.073   3
   2   6  -2 7805.52 334.504  16
   2   6  -2 7575.66 232.920   5
   2   6  -2 7456.03 235.766  20
   2   6  -2 7458.91 229.890  14
   2   6  -2 7351.15 263.456  11
   2   6  -2 7147.85 245.266  19
   2   6  -2 7293.64 251.402  15
   0  -6   2 625.086 23.8722  18
   0  -6   2 645.790 26.7077   1
   0  -6   2 641.440 23.3708  15
   0  -6   2 622.590 24.0329  13
   0  -6   2 640.127 23.0616   4
   0  -6   2 610.958 24.6751  12
   0  -6   2 629.526 23.2435   2
   0  -6   2 639.222 26.0023   3
   0  -6   2 650.101 29.6497  16
   0  -6   2 636.499 24.3380  11
   0  -6   2 627.969 23.4703  17
   0   6  -2 645.279 26.3220   1
   0   6  -2 640.656 20.9014   5
   0   6  -2 639.015 21.3063  20
   0   6  -2 638.637 23.0330   4
   0   6  -2 638.696 23.3453  15
   0   6  -2 648.420 24.6627  11
   0   6  -2 634.663 25.7242   3
   0   6  -2 620.070 28.2756  16
   0   6  -2 636.904 20.8434  14
   0   6  -2 627.657 22.8405  19
   2  -6   2 4585.94 159.574   8
   2  -6   2 4703.04 181.081   3
   2  -6   2 4659.17 181.211   1
   2  -6   2 4776.17 183.165  12
   2  -6   2 4651.01 162.640   2
   2  -6   2 4864.92 177.681  13
   2  -6   2 4787.79 173.580  18
   2  -6   2 4735.24 148.398   6
   2  -6   2 4625.68 163.833  17
   2  -6   2 4473.59 198.890  16
   2  -6   2 4662.56 218.048   7
  -2   6  -2 4582.80 193.631   9
  -2   6  -2 4469.12 143.760  20
  -2   6  -2 4372.34 149.370   4
  -2   6  -2 4432.62 173.322   1
  -2   6  -2 4659.81 143.605  10
  -2   6  -2 4427.31 153.323  19
  -2   6  -2 4336.24 135.154   5
  -2   6  -2 4331.28 136.225   6
   4  -6   2 188.879 10.2148  13
   4  -6   2 172.601 10.5490   3
   4  -6   2 194.642 10.6294  11
   4  -6   2 187.245 9.90060   8
   4  -6   2 180.076 13.7266   7
   4  -6   2 181.585 8.63433   6
   4  -6   2 164.060 9.66113   2
  -4   6  -2 177.049 8.16158  10
  -4   6  -2 202.738 10.6133  11
  -4   6  -2 191.409 10.3269   4
  -4   6  -2 184.233 12.1268   9
  -4   6  -2 183.174 9.23913  15
  -4   6  -2 202.866 9.15288  20
  -4   6  -2 193.050 8.52643  14
  -4   6  -2 187.104 8.91147   5
   6  -6   2 1707.27 67.9502  17
   6  -6   2 1770.51 65.4292   2
   6  -6   2 1821.62 73.8064   3
   6  -6   2 1782.87 88.2987   7
   6  -6   2 1850.96 67.7518   8
  -6   6  -2 1769.76 64.1022   4
  -6   6  -2 1794.50 65.9990  19
  -6   6  -2 1827.07 80.9620   9
  -6   6  -2 1821.63 58.7455  10
  -6   6  -2 1833.11 59.4089   5
  -8   6  -2 81.4460 9.47342  10
  -3  -7   2 1.96579 1.66405  10
   3   7  -2 2.46615 1.99296   8
   3   7  -2 0.91489 1.55058  20
   3   7  -2 2.33609 1.70970   5
   3   7  -2 2.24289 2.56106  16
   3   7  -2 6.37589 1.73055  19
   3   7  -2 2.07190 1.62843   6
   3   7  -2 5.52588 2.20854   4
   3   7  -2 -0.9552 2.10554   3
   3   7  -2 -0.8278 2.10412   1
  -1  -7   2 10.0164 3.57826   9
  -1  -7   2 8.22911 3.12596   2
  -1  -7   2 10.4991 2.97161  16
  -1  -7   2 9.35074 3.45298   3
  -1  -7   2 10.2178 2.41634  17
  -1  -7   2 8.40107 3.01133  11
  -1  -7   2 3.72365 2.29519   6
  -1  -7   2 12.4501 2.69385  18
   1   7  -2 15.4939 2.74966   5
   1   7  -2 3.29702 2.95073  11
   1   7  -2 8.57099 2.43127   8
   1   7  -2 4.29687 2.34186   6
   1   7  -2 6.81836 2.98991   9
   1   7  -2 11.1704 2.32275  19
   1   7  -2 9.33709 2.03910  10
   1   7  -2 10.3048 2.06168  20
   1   7  -2 8.94905 2.72549  16
   1  -7   2 40.6270 4.48282  13
   1  -7   2 40.6051 4.29975  12
   1  -7   2 30.7607 5.59014   1
   1  -7   2 30.7547 3.66739  17
   1  -7   2 36.9827 4.34299   2
   1  -7   2 37.2177 4.68315   3
   1  -7   2 24.4004 3.80623  18
   1  -7   2 25.7888 4.19043  11
   1  -7   2 35.4296 4.67813  16
  -1   7  -2 30.7727 2.94940  20
  -1   7  -2 39.6947 3.46410  14
  -1   7  -2 28.4941 4.07931  11
  -1   7  -2 40.5000 4.39685   4
  -1   7  -2 28.5349 3.19305  19
  -1   7  -2 35.7156 3.50271  10
  -1   7  -2 37.9537 4.32024  16
   3  -7   2 32.3567 5.77223   3
   3  -7   2 23.4225 5.33605   2
   3  -7   2 29.7097 7.98604   7
   3  -7   2 27.0565 5.30152   8
   3  -7   2 25.9876 4.89068  17
   3  -7   2 29.1483 4.13167   6
   3  -7   2 31.9702 5.21795  13
   3  -7   2 29.7110 4.97435  12
   3  -7   2 27.0864 6.74570   1
   3  -7   2 25.0961 4.84348  11
   3  -7   2 20.2429 4.59655  18
  -3   7  -2 26.7406 4.02705  10
  -3   7  -2 30.0131 4.62224  15
  -3   7  -2 29.2817 4.91341  11
  -3   7  -2 30.5506 5.54461   4
  -3   7  -2 25.5797 3.92250  19
  -3   7  -2 34.7610 4.23352   6
  -3   7  -2 26.6167 4.46490   5
  -3   7  -2 24.7791 5.32380   1
  -3   7  -2 35.9138 4.56038  14
  -3   7  -2 26.7414 5.93327   9
  -3   7  -2 31.2340 3.81276  20
   5  -7   2 21.9474 7.62864   8
   5  -7   2 55.4493 11.9829   7
   5  -7   2 36.3248 7.42288  17
   5  -7   2 34.7989 8.13095  11
  -5   7  -2 28.7961 6.14489  15
  -5   7  -2 30.8918 7.48320   4
  -5   7  -2 13.1879 5.49152  10
   7  -7   2 50.1066 17.2334   7
  -7   7  -2 33.1928 7.38112  10
  -7   7  -2 15.7453 7.09606  19
  -7   7  -2 -1.3061 8.00568   4
  -7   7  -2 12.6613 6.78667   5
  -2  -8   2 0.62483 2.71203  12
   2   8  -2 12.3731 3.18031   3
   2   8  -2 7.58965 2.77379  11
   2   8  -2 9.72693 3.26772  16
   2   8  -2 4.49639 2.29298   6
   2   8  -2 2.58533 3.12741   1
   2   8  -2 12.6812 2.36383  20
   2   8  -2 5.83546 2.44762  15
   2   8  -2 6.44161 2.78631   4
   2   8  -2 3.30024 2.26999   8
   2   8  -2 0.99994 2.33981   5
   0  -8   2 6968.45 217.614   6
   0  -8   2 6867.03 247.232  11
   0  -8   2 7087.52 246.869   2
   0  -8   2 6655.72 254.718  12
   0  -8   2 7000.62 246.765  17
   0  -8   2 7002.62 271.364   1
   0  -8   2 6761.43 246.222  13
   0  -8   2 7024.92 253.809  18
   0  -8   2 7080.23 271.589   3
   0  -8   2 6901.06 290.526   9
   0   8  -2 7021.79 252.697  11
   0   8  -2 7103.10 219.673  14
   0   8  -2 7019.36 242.805  15
   0   8  -2 6931.91 291.854   9
   0   8  -2 6972.10 240.178  19
   0   8  -2 6863.07 210.859  10
   0   8  -2 7024.14 271.600   1
   0   8  -2 7107.10 221.868   6
   0   8  -2 6589.98 228.393   8
   0   8  -2 7007.92 216.300   5
   0   8  -2 7015.55 238.072   4
   0   8  -2 7024.05 222.927  20
   2  -8   2 378.423 18.4447   1
   2  -8   2 360.625 15.3343   2
   2  -8   2 364.487 17.1228   3
   2  -8   2 381.538 22.2657   7
   2  -8   2 386.773 17.1364  12
   2  -8   2 368.566 15.8921  18
   2  -8   2 345.048 14.8352  17
   2  -8   2 372.190 15.6044   8
  -2   8  -2 388.449 17.8098   1
  -2   8  -2 385.108 14.1588   6
  -2   8  -2 381.917 14.0970  20
  -2   8  -2 386.052 15.8302   4
  -2   8  -2 388.620 19.7230   9
  -2   8  -2 375.664 13.5657  10
  -2   8  -2 387.851 15.5698  19
  -2   8  -2 377.865 14.0232   5
   4  -8   2 2584.03 92.7654   2
   4  -8   2 2813.29 103.903  11
   4  -8   2 2885.46 138.221   7
   4  -8   2 3014.87 106.859   8
   4  -8   2 2664.38 105.238   3
  -4   8  -2 2761.66 87.7563   5
  -4   8  -2 2777.29 87.0877  10
  -4   8  -2 2921.04 125.825   9
  -4   8  -2 2900.16 102.431  15
  -4   8  -2 2747.60 97.8129   4
  -4   8  -2 2822.81 104.890  11
  -4   8  -2 2788.03 89.2624  14
   6  -8   2 28.8982 14.1050   7
  -6   8  -2 3.93872 7.24164   4
  -6   8  -2 27.3587 6.48016  10
  -6   8  -2 2.92379 6.18100  19
  -6   8  -2 -0.8862 9.23261   9
  -6   8  -2 16.6784 6.73098   5
   3   9  -2 2.33391 2.23381  19
   3   9  -2 -0.7686 1.96219  20
   1   9  -2 18.2222 2.88134  20
   1   9  -2 10.9254 3.01630  15
   1   9  -2 10.0105 2.82785   8
   1   9  -2 16.3029 4.62194   9
   1   9  -2 9.22702 2.69121   6
   1   9  -2 14.3611 3.70743  11
   1   9  -2 17.6919 3.06610  19
   1   9  -2 10.8293 3.85558  16
   3  -9   2 27.5619 6.29716   8
   3  -9   2 38.6612 6.79270   3
   3  -9   2 41.3158 6.07391  17
   3  -9   2 32.1375 6.57050   2
   3  -9   2 32.6129 5.55998  18
   3  -9   2 30.2040 5.89220  11
  -3   9  -2 32.7807 5.48212  15
  -3   9  -2 27.5430 6.84733   9
  -3   9  -2 20.0251 5.02772   4
  -3   9  -2 28.7450 4.13961  20
  -3   9  -2 32.2453 5.46568  11
  -5   9  -2 28.6935 16.0966   9
  -5   9  -2 15.1887 6.26347  10
  -5   9  -2 25.6863 14.2857  19
  -2  10  -2 3233.72 111.896   4
  -2  10  -2 3282.51 129.430   1
  -2  10  -2 3114.96 100.842  20
  -2  10  -2 3224.45 101.435   5
  -2  10  -2 3110.05 109.334  19
  -2  10  -2 3228.24 102.643   6
  -3  -3   3 1565.65 55.7943  17
  -3  -3   3 1559.75 60.7704   1
  -3  -3   3 1542.31 54.0835   2
  -3  -3   3 1527.29 55.7335  18
  -3  -3   3 1495.86 51.2999   4
  -3  -3   3 1525.61 48.0527   6
  -3  -3   3 1521.96 58.9073   3
  -3  -3   3 1541.03 49.2866  20
  -3  -3   3 1565.49 68.0631  16
  -1  -3   3 3904.17 135.274  15
  -1  -3   3 3875.49 180.574   7
  -1  -3   3 3905.04 150.084   3
  -1  -3   3 3924.83 152.007   1
  -1  -3   3 3822.69 137.877  11
  -1  -3   3 3891.87 132.452   4
   1  -3   3 726.418 29.8810   1
   1  -3   3 680.206 26.4890  18
   1  -3   3 719.984 27.1538  17
   1  -3   3 696.082 25.7660   2
   1  -3   3 698.825 25.7872   8
   1  -3   3 705.044 28.8941   3
   1  -3   3 680.714 30.9541   9
   1  -3   3 676.372 24.9189  15
   1  -3   3 688.424 26.7926  13
   1  -3   3 693.869 23.0936   6
   1  -3   3 724.311 33.4669  16
   1  -3   3 652.166 25.2458  11
  -1   3  -3 689.153 25.6397   8
  -1   3  -3 695.894 22.8028   5
  -1   3  -3 689.094 25.1795  19
  -1   3  -3 686.803 28.0824   1
  -1   3  -3 698.480 23.4352  20
  -1   3  -3 695.281 25.5053  15
  -1   3  -3 696.724 31.9873  16
  -1   3  -3 699.440 31.5008   9
  -1   3  -3 702.808 26.8682  11
  -1   3  -3 695.542 25.2072   4
   3  -3   3 753.725 30.0003  13
   3  -3   3 733.147 31.1386   3
   3  -3   3 747.247 29.6778  18
   3  -3   3 731.491 24.9932   6
   3  -3   3 713.321 30.6338   1
   3  -3   3 709.929 26.8247   8
   3  -3   3 746.978 29.4618  11
   3  -3   3 755.250 31.3949  12
  -3   3  -3 769.717 28.4518  19
  -3   3  -3 788.163 26.0223   5
  -3   3  -3 769.846 35.2184   9
  -3   3  -3 771.067 28.2539   4
  -3   3  -3 765.508 31.6193   1
  -3   3  -3 736.750 24.7114  10
   5  -3   3 337.136 16.6826  18
   5  -3   3 328.604 15.9742  17
   5  -3   3 325.915 17.4842   3
   5  -3   3 312.737 16.1633  11
   5  -3   3 307.017 15.6765   2
   5  -3   3 335.504 15.5858   8
  -5   3  -3 330.772 13.5263  10
  -2  -4   3 1.65788 1.83334  15
  -2  -4   3 -0.3174 1.76716   4
  -2  -4   3 -1.1891 2.19068   7
  -2  -4   3 -0.9306 1.64745   6
  -2  -4   3 3.23299 1.70698  17
  -2  -4   3 1.24941 2.51355   9
  -2  -4   3 -1.3876 2.18381  11
  -2  -4   3 1.21864 1.89255   8
   2   4  -3 3.69299 2.63540   7
   0  -4   3 11.6943 2.65438   1
   0  -4   3 11.5604 2.76374  11
   0  -4   3 10.7816 2.22620  18
   0  -4   3 10.4285 2.70113  16
   0  -4   3 10.5065 2.90754  13
   0  -4   3 8.68146 2.87794  12
   0  -4   3 10.8409 2.35320   4
   0  -4   3 12.8949 2.84850   3
   0  -4   3 10.7419 2.35577   2
   0  -4   3 14.8379 2.54939  17
   0   4  -3 13.0490 2.11436  20
   0   4  -3 14.1830 2.83866  11
   0   4  -3 14.4946 2.38284  19
   0   4  -3 11.8973 2.92711  15
   0   4  -3 13.6926 2.48182   5
   0   4  -3 8.95519 3.13128  16
   0   4  -3 8.86201 2.46752  14
   0   4  -3 10.1045 3.14984   4
   2  -4   3 39.7641 5.99577   7
   2  -4   3 36.5428 4.41822  17
   2  -4   3 38.0957 4.55971   2
   2  -4   3 41.7546 4.36625   8
   2  -4   3 43.0620 5.23458   3
   2  -4   3 41.8112 5.39465   1
   2  -4   3 40.8883 4.10517   6
   2  -4   3 36.7122 4.79637  18
  -2   4  -3 37.3099 4.81547   4
  -2   4  -3 37.6452 5.37870   9
  -2   4  -3 41.9085 3.98464  10
  -2   4  -3 41.0499 4.11399  19
  -2   4  -3 41.5209 3.62572  20
  -2   4  -3 39.2605 4.55109   1
  -2   4  -3 37.5688 3.76792   6
  -2   4  -3 38.8743 3.92641   5
   4  -4   3 35.8541 5.89377   8
   4  -4   3 21.8801 6.65700   2
   4  -4   3 28.9759 6.78312   3
   4  -4   3 40.2270 7.78300   7
   4  -4   3 36.7133 6.09512  11
   4  -4   3 28.7764 5.60681  12
   4  -4   3 36.3763 6.40920  18
   4  -4   3 36.5034 6.09848  17
  -4   4  -3 27.9130 4.53081  20
  -4   4  -3 39.8135 7.30025   9
  -4   4  -3 43.6127 5.26645  10
  -4   4  -3 32.9219 5.24151  19
  -4   4  -3 33.5065 5.24761   5
  -4   4  -3 40.1992 5.93155  11
   6  -4   3 20.7632 11.7019   7
   6  -4   3 43.1104 8.42233   8
   6  -4   3 27.6472 8.73086   3
   6  -4   3 34.7966 7.93016  17
  -6   4  -3 38.6504 6.69691  10
  -3  -5   3 1330.95 45.7511   4
  -3  -5   3 1319.62 57.5080  16
  -3  -5   3 1313.03 48.4799  13
  -3  -5   3 1344.44 52.1816   3
  -3  -5   3 1285.84 40.0925  10
  -3  -5   3 1329.92 48.6402  18
  -3  -5   3 1314.34 42.3077  20
  -3  -5   3 1308.34 55.9827   9
  -3  -5   3 1348.84 52.8827   1
  -3  -5   3 1302.93 46.5479  17
  -3  -5   3 1337.79 47.1312   2
  -3  -5   3 1338.51 42.2754   6
   3   5  -3 1273.57 39.9074  14
  -1  -5   3 735.685 29.5229  12
  -1  -5   3 734.937 24.1098   6
  -1  -5   3 726.416 26.4409   8
  -1  -5   3 768.223 34.8492  16
  -1  -5   3 705.307 31.4583   9
  -1  -5   3 748.861 27.8163  17
  -1  -5   3 699.618 34.3733   7
  -1  -5   3 746.256 28.5220  13
  -1  -5   3 756.178 30.7836   1
  -1  -5   3 756.148 30.5366   3
  -1  -5   3 755.842 28.5928  11
  -1  -5   3 749.384 27.3439   2
   1   5  -3 738.548 26.7117  15
   1   5  -3 749.896 30.1345   3
   1   5  -3 734.902 27.7349  11
   1   5  -3 721.346 23.3527  14
   1   5  -3 758.163 27.0978   4
   1   5  -3 746.604 27.1341   8
   1   5  -3 749.910 24.4984   6
   1   5  -3 746.567 24.1066   5
   1   5  -3 737.303 32.6896   9
   1   5  -3 754.184 30.4354   1
   1  -5   3 2795.12 108.630   3
   1  -5   3 2749.59 100.682  18
   1  -5   3 2699.58 99.6481  13
   1  -5   3 2810.25 108.790  12
   1  -5   3 2712.05 98.9070  11
   1  -5   3 2790.34 109.416   1
   1  -5   3 2823.03 123.244  16
   1  -5   3 2786.92 98.2234   2
   1  -5   3 2841.32 101.609  17
   1  -5   3 2616.11 123.587   7
  -1   5  -3 2803.10 122.311  16
  -1   5  -3 2802.13 109.489   1
  -1   5  -3 2769.58 87.4817   6
  -1   5  -3 2783.24 86.8770   5
  -1   5  -3 2683.19 97.7215  11
  -1   5  -3 2707.78 84.7257  14
  -1   5  -3 2759.82 85.7534  10
  -1   5  -3 2763.47 88.6868  20
  -1   5  -3 2852.18 97.9785   4
  -1   5  -3 2685.59 114.687   9
  -1   5  -3 2685.06 93.5835  19
  -1   5  -3 2770.31 96.9104  15
   3  -5   3 1058.02 39.6779   2
   3  -5   3 1053.05 40.8748  18
   3  -5   3 1095.34 42.3334  13
   3  -5   3 1071.01 53.1678   7
   3  -5   3 1081.49 39.8998   8
   3  -5   3 1121.56 45.2970  12
   3  -5   3 1033.28 39.7998  11
   3  -5   3 1135.85 42.5202  17
   3  -5   3 1004.53 41.4386   3
   3  -5   3 964.221 40.5511   1
  -3   5  -3 1095.81 49.3368   9
  -3   5  -3 1051.38 34.4736  14
  -3   5  -3 1038.84 35.0033  20
  -3   5  -3 1036.35 39.6698  11
  -3   5  -3 1038.44 37.9935  19
  -3   5  -3 1057.52 34.7771   5
  -3   5  -3 1031.82 34.2909   6
  -3   5  -3 1066.07 34.7119  10
  -3   5  -3 1012.19 37.1181   4
  -3   5  -3 1092.71 39.7976  15
  -3   5  -3 1058.38 43.4840   1
   5  -5   3 842.152 44.6935   7
   5  -5   3 778.079 32.7435  18
   5  -5   3 843.073 34.9938  11
   5  -5   3 867.909 34.4061  17
   5  -5   3 784.667 34.8522   3
   5  -5   3 820.461 32.0396   8
   5  -5   3 874.676 35.4345  13
  -5   5  -3 800.581 30.8026  19
  -5   5  -3 812.155 28.1013   5
  -5   5  -3 835.559 39.4856   9
  -5   5  -3 801.955 32.3267  11
  -5   5  -3 843.789 28.7934  10
  -5   5  -3 793.526 30.7599   4
   7  -5   3 237.380 21.2724   7
  -7   5  -3 247.857 12.8274  10
  -2  -6   3 2.73268 2.43853  18
  -2  -6   3 2.62955 2.91902  16
  -2  -6   3 -1.2970 2.39326  17
   2   6  -3 -0.8802 2.25299   8
   2   6  -3 -1.4732 2.12239  19
   2   6  -3 -1.2462 3.27143  16
   2   6  -3 1.02911 1.92666  20
   0  -6   3 11.7126 3.12098   6
   0  -6   3 15.2268 3.29691   8
   0  -6   3 21.9849 4.56535   9
   0  -6   3 25.0483 4.38704   2
   0  -6   3 9.92653 3.39635  17
   0  -6   3 18.9525 3.75397  12
   0  -6   3 7.91788 4.57402   1
   0  -6   3 12.1758 3.54605  18
   0  -6   3 11.5706 4.32769  16
   0  -6   3 15.5896 4.82493   7
   0  -6   3 6.71517 3.58094  11
   0   6  -3 19.5012 3.38301   8
   0   6  -3 13.4967 2.61404  20
   0   6  -3 12.9264 2.84058   6
   0   6  -3 5.59741 3.40408   1
   0   6  -3 15.0234 3.50043   4
   0   6  -3 10.5699 3.05491  14
   0   6  -3 12.4515 3.49179  11
   0   6  -3 9.70139 2.81372  19
   0   6  -3 19.3485 3.08628   5
   0   6  -3 13.9565 3.81756  16
   0   6  -3 21.6362 3.35406  15
   2  -6   3 24.8750 5.24146   3
   2  -6   3 25.8203 4.54063   8
   2  -6   3 35.5751 7.23745   7
   2  -6   3 22.5722 5.20333   2
   2  -6   3 22.3174 4.45406  18
   2  -6   3 25.6261 3.98793   6
   2  -6   3 26.1117 4.55154  17
   2  -6   3 23.6434 5.35229   1
  -2   6  -3 23.0406 4.62656   4
  -2   6  -3 26.3658 3.64122  20
  -2   6  -3 31.0868 4.00179  19
  -2   6  -3 25.3578 4.04196  10
  -2   6  -3 32.3434 6.01357   9
  -2   6  -3 30.7526 4.17072   5
  -2   6  -3 27.8806 3.74514   6
  -2   6  -3 21.7536 4.57713   1
   4  -6   3 34.4640 6.60724  12
   4  -6   3 42.7664 6.80949  13
   4  -6   3 28.6263 6.80635   8
   4  -6   3 36.4398 6.68689  11
   4  -6   3 36.1117 7.90992   3
   4  -6   3 46.3073 10.1847   7
  -4   6  -3 24.8931 7.07605   4
  -4   6  -3 37.7427 5.47085  10
  -4   6  -3 38.3843 8.48398   9
  -4   6  -3 37.1763 5.48417  15
  -4   6  -3 38.8099 6.10173  11
   6  -6   3 34.6762 12.9142   7
   6  -6   3 41.5184 9.97857  17
   6  -6   3 32.2497 10.9988   3
   6  -6   3 43.9061 11.0443   2
  -6   6  -3 37.7397 7.21866  10
  -6   6  -3 39.3759 7.10782   5
  -6   6  -3 24.3019 7.80505   4
  -6   6  -3 33.6630 6.93666  19
   8  -6   3 7.51652 20.2880   7
  -3  -7   3 6.86251 2.00905  10
  -3  -7   3 6.37892 2.30426   6
  -3  -7   3 8.20484 2.71597   4
  -3  -7   3 2.86384 2.29950  17
  -3  -7   3 9.30882 2.93400   2
  -3  -7   3 6.58243 3.13575  16
  -3  -7   3 3.76967 3.55274   9
   3   7  -3 6.36751 2.11003   6
   3   7  -3 2.68625 2.61535   1
   3   7  -3 4.58353 2.19834  19
   3   7  -3 5.12192 2.19012   5
   3   7  -3 3.38848 2.64321   4
   3   7  -3 3.22657 2.37766  15
   3   7  -3 4.48397 2.78867   3
   3   7  -3 6.30461 1.87798  20
   3   7  -3 2.21361 2.76751  16
   3   7  -3 2.68092 2.30015  14
   1  -7   3 183.291 10.5318   1
   1  -7   3 177.927 9.93009   3
   1  -7   3 173.297 9.40007  12
   1  -7   3 176.006 8.95012   8
   1  -7   3 181.055 9.16314  17
   1  -7   3 172.277 9.09434  13
   1  -7   3 171.518 8.93502  18
   1  -7   3 170.228 7.68858   6
   1  -7   3 174.144 9.12968  11
  -1   7  -3 166.952 8.64492  11
  -1   7  -3 162.206 8.29535  15
  -1   7  -3 178.616 7.82620  14
  -1   7  -3 177.768 7.82186  20
  -1   7  -3 177.528 9.00767   4
  -1   7  -3 186.033 9.84679   1
   3  -7   3 905.583 1612.12   6
   5  -7   3 135.137 15.8649   7
   5  -7   3 121.721 10.8363  13
   5  -7   3 135.261 10.8809  17
   5  -7   3 129.115 10.8349  11
   5  -7   3 107.001 10.3234   8
  -5   7  -3 120.573 8.88881  19
  -5   7  -3 122.808 9.62169  11
  -5   7  -3 111.957 10.0346   4
  -5   7  -3 132.259 9.10888  15
  -5   7  -3 110.066 12.7512   9
  -5   7  -3 127.995 8.97755  10
  -4  -8   3 12.5264 2.43509  10
   4   8  -3 6.05611 2.61930  15
   4   8  -3 9.26123 3.45013   7
   4   8  -3 10.9953 2.78148   8
  -2  -8   3 -2.3048 2.71418   6
  -2  -8   3 -2.0114 2.97217  18
  -2  -8   3 -4.8203 3.52899   2
  -2  -8   3 0.62963 3.35210  11
  -2  -8   3 -0.1515 2.73225  17
  -2  -8   3 -1.5844 4.21105   9
  -2  -8   3 1.57460 3.80766   3
  -2  -8   3 0.00469 4.58168   1
  -2  -8   3 2.89854 3.34266  13
  -2  -8   3 -3.6627 3.55207  16
   2   8  -3 -1.8566 2.70211   6
   2   8  -3 -2.2252 3.70562  16
   2   8  -3 -3.8076 3.44157   4
   2   8  -3 0.90109 2.49405  19
   2   8  -3 -1.1970 3.13750  11
   2   8  -3 -1.4812 3.46283   9
   2   8  -3 -1.0462 2.69546   5
   2   8  -3 -1.9230 2.30616  20
   2   8  -3 1.82399 2.87460  15
   2   8  -3 -3.1776 3.27608   1
   2   8  -3 1.30792 2.78277   8
   0  -8   3 7.97921 4.08932  13
   0  -8   3 1.16817 5.11844   1
   0  -8   3 2.41878 5.99582   7
   0  -8   3 3.51905 4.00388   2
   0  -8   3 7.37080 3.28140   6
   0  -8   3 9.51655 4.73231   3
   0  -8   3 8.46020 5.18465   9
   0  -8   3 3.41094 3.87944   8
   0  -8   3 7.71164 4.09029  11
   0   8  -3 5.46881 3.63813  11
   0   8  -3 5.42637 3.54114  15
   0   8  -3 7.49743 3.99783   1
   0   8  -3 6.98888 3.20980   6
   0   8  -3 9.50316 3.03906  10
   0   8  -3 7.76527 3.23988  19
   0   8  -3 5.21511 4.67396   9
   0   8  -3 8.06200 4.05739   4
   0   8  -3 9.15286 3.43418   8
   0   8  -3 -0.0245 2.73124  20
   0   8  -3 5.96762 3.34544   5
   0   8  -3 5.47471 3.56119  14
   2  -8   3 35.7888 4.65351   6
   2  -8   3 27.5912 5.53678   2
   2  -8   3 23.0116 5.94570   3
   2  -8   3 35.3761 5.08126  18
   2  -8   3 24.1890 6.90449   1
   2  -8   3 35.3980 5.25918  17
  -2   8  -3 28.3197 4.58877  19
  -2   8  -3 27.3752 4.09550  20
  -2   8  -3 26.3671 5.29975   4
  -2   8  -3 21.7317 5.25406   1
  -2   8  -3 30.6645 4.67295   5
   4  -8   3 43.2369 8.58480   2
   4  -8   3 26.4269 8.13303  11
   4  -8   3 45.6939 9.07872   3
   4  -8   3 44.9872 8.64119  17
   4  -8   3 48.7229 8.48151  13
   4  -8   3 30.3397 12.2113   7
   4  -8   3 45.0580 8.36543   8
  -4   8  -3 26.7003 5.73800  14
  -4   8  -3 37.5843 6.63841  15
  -4   8  -3 42.3229 9.35892   9
  -4   8  -3 29.7786 6.46498  10
  -4   8  -3 24.7764 6.58541  11
  -4   8  -3 38.7661 6.26491   5
   6  -8   3 26.6942 11.1548   2
   6  -8   3 48.0023 10.1181  17
   6  -8   3 44.2085 16.7273   7
  -6   8  -3 24.6155 7.87832  10
  -6   8  -3 38.2821 8.00832  19
  -6   8  -3 30.7461 9.32397   4
  -6   8  -3 52.3473 8.19327   5
  -3  -9   3 18.5364 2.95629  10
   3   9  -3 21.5206 2.80004   5
   3   9  -3 19.1518 2.69165  20
   3   9  -3 21.3012 3.43466   4
   3   9  -3 20.8598 2.98273  19
   3   9  -3 17.2952 4.00829  16
   3   9  -3 23.6370 3.63327   1
   3   9  -3 19.3319 3.26924   3
   3   9  -3 20.2184 3.31572  15
   3   9  -3 21.2130 3.32156  14
  -1  -9   3 237.465 12.8951   1
  -1  -9   3 229.436 12.9621   9
  -1  -9   3 222.423 10.5852  13
  -1  -9   3 218.984 10.6993  12
  -1  -9   3 224.866 10.7948  11
  -1  -9   3 230.356 12.9995  16
  -1  -9   3 232.487 9.32895   6
  -1  -9   3 242.074 10.9787  17
  -1  -9   3 236.073 11.0753  18
   1   9  -3 227.443 8.99454  14
   1   9  -3 211.260 11.7776   9
   1   9  -3 230.156 10.2234  15
   1   9  -3 231.424 10.7362  11
   1   9  -3 226.421 10.0368   8
   1   9  -3 223.826 9.88120  19
   1   9  -3 231.074 9.21598   6
   1   9  -3 227.429 9.16787  20
   1   9  -3 223.305 8.69461  10
   1  -9   3 98.5323 7.14719  11
   1  -9   3 98.4851 7.05066  18
   1  -9   3 90.7683 7.10177  13
   1  -9   3 87.7785 6.96969  12
   1  -9   3 88.8614 10.8102   7
   1  -9   3 108.362 8.39465   3
   1  -9   3 106.885 7.94811   2
   1  -9   3 106.230 7.54225  17
   1  -9   3 101.296 6.38744   6
   1  -9   3 98.4538 7.46930   8
   1  -9   3 102.498 9.56264   1
  -1   9  -3 107.437 6.59054   5
  -1   9  -3 99.7406 6.10255   6
  -1   9  -3 102.931 6.21283  14
  -1   9  -3 116.372 7.80645   4
  -1   9  -3 101.707 6.64310  19
  -1   9  -3 99.5181 5.96769  20
  -1   9  -3 102.429 6.87894  15
  -1   9  -3 101.878 7.25017  11
  -1   9  -3 98.3674 8.89299   9
  -1   9  -3 105.285 7.91201   1
  -1   9  -3 103.509 6.17248  10
   3  -9   3 462.001 21.3631  12
   3  -9   3 478.896 21.2835  18
   3  -9   3 512.055 22.4263  17
   3  -9   3 459.049 20.6731  11
   3  -9   3 433.335 19.6455  13
   3  -9   3 492.750 21.7183   2
   3  -9   3 465.747 22.6129   3
  -3   9  -3 486.787 18.0537  14
  -3   9  -3 446.450 17.3737  20
  -3   9  -3 478.749 19.9308  15
  -3   9  -3 465.724 20.5634  11
  -3   9  -3 469.043 19.6606  19
   5  -9   3 106.648 10.5105  17
   5  -9   3 77.2650 11.6153   2
   5  -9   3 72.3394 16.2703   7
   5  -9   3 93.0114 10.4001   8
  -5   9  -3 102.785 12.5129   9
  -5   9  -3 81.0184 8.20384  10
  -5   9  -3 94.1793 8.90314  19
   4  10  -3 4.95115 3.28064   8
   4  10  -3 12.1744 3.59620  15
   4  10  -3 5.19869 3.36338  14
  -2 -10   3 3.92993 4.32328  13
  -2 -10   3 1.63233 4.36288  12
  -2 -10   3 -4.1491 5.32476   9
   2  10  -3 3.62291 3.73485  15
   2  10  -3 -2.5835 2.84329  20
   2  10  -3 -2.0608 3.80483  11
   2  10  -3 -1.5668 3.94459   1
   2  10  -3 0.13961 3.20756   8
   2  10  -3 0.43367 3.09594  19
   2  10  -3 0.83818 3.00451   6
   2  10  -3 0.21584 3.18778  14
   2  10  -3 3.04932 4.07436   4
   2  10  -3 0.14503 4.32505   9
   2  10  -3 -0.1956 3.43591   5
   0 -10   3 6.41134 5.70251   3
   0 -10   3 9.49320 4.07440   6
   0 -10   3 0.55760 4.84403  13
   0 -10   3 0.66314 4.90565  12
   0 -10   3 3.08310 5.50890   2
   0 -10   3 14.1965 5.22435  11
   0 -10   3 5.99350 4.82388  18
   0  10  -3 -2.9863 4.82196   4
   0  10  -3 9.84581 3.72646   6
   0  10  -3 4.92086 4.56866  11
   0  10  -3 10.3283 4.49213  15
   0  10  -3 5.94561 3.78234  10
   0  10  -3 11.6335 4.07351  14
   0  10  -3 1.66692 5.66790   9
   0  10  -3 1.08485 4.95228   1
   0  10  -3 5.99939 4.35669   5
   2 -10   3 29.9590 6.53001  18
   2 -10   3 24.3143 6.50007  17
   2 -10   3 19.8384 5.45931   6
   2 -10   3 27.0089 7.05467   8
   2 -10   3 27.4767 7.30661   2
   2 -10   3 40.8110 8.07370   3
  -2  10  -3 24.5027 4.61481   6
  -2  10  -3 31.9582 5.31224  10
  -2  10  -3 19.7771 7.22766   9
  -2  10  -3 23.1602 4.89826  19
  -2  10  -3 22.5051 5.58321   4
  -2  10  -3 18.1940 4.77586   5
  -2  10  -3 24.6305 4.47643  20
   4 -10   3 39.8577 10.7671   3
   4 -10   3 36.2337 10.5516   2
   4 -10   3 21.6949 8.01090  17
  -4  10  -3 20.0825 6.45535  14
  -4  10  -3 22.4601 6.41654  15
  -4  10  -3 35.3327 7.04643  19
  -4  10  -3 1.38386 7.88962   4
  -4  10  -3 27.5367 7.10027   5
  -6  10  -3 20.0910 8.59356  10
  -6  10  -3 19.6288 8.73742   5
  -6  10  -3 28.9707 9.38850  19
   5  11  -3 263.679 10.1615  14
   3  11  -3 607.402 20.8771  14
   3  11  -3 620.556 23.2368  19
   3  11  -3 637.859 23.7123   4
   3  11  -3 634.436 26.5903   1
   3  11  -3 620.079 23.4345   8
   3  11  -3 626.131 23.6405  15
   3  11  -3 631.715 21.6770  20
   3  11  -3 632.988 21.2084   5
  -1 -11   3 323.962 15.1552  12
   1  11  -3 341.550 14.4790   4
   1  11  -3 328.249 17.4155   9
   1  11  -3 331.326 14.0904   8
   1  11  -3 335.412 14.1284  19
   1  11  -3 336.798 15.9629   1
   1  11  -3 329.556 12.6770  14
   1  11  -3 338.018 12.9184  20
   1  11  -3 331.159 12.6150   6
   1  11  -3 331.941 14.1150  15
   1  11  -3 336.381 12.7962   5
   1 -11   3 1399.75 57.0554   3
   1 -11   3 1383.94 51.3661   2
   1 -11   3 1373.18 45.5028   6
   1 -11   3 1382.09 52.8212  18
   1 -11   3 1368.43 51.1484  17
   1 -11   3 1334.25 51.6482  13
  -1  11  -3 1373.38 44.9037   5
  -1  11  -3 1378.79 45.0153  14
  -1  11  -3 1335.20 48.7253  19
  -1  11  -3 1346.79 60.5570   9
  -1  11  -3 1363.03 45.6115  20
  -1  11  -3 1396.92 50.3927   4
  -1  11  -3 1331.05 48.7905  15
  -1  11  -3 1356.97 44.7938   6
   3 -11   3 714.564 29.8236   2
   3 -11   3 732.464 33.1500   3
   3 -11   3 733.731 30.1606  17
  -3  11  -3 746.653 36.5710   9
  -3  11  -3 661.903 26.8468  15
  -3  11  -3 729.863 26.0985   5
  -3  11  -3 739.745 29.2024  19
  -3  11  -3 750.608 29.7222   4
   4  12  -3 6.38438 8.17328  15
   2  12  -3 -1.8891 4.83427   4
   2  12  -3 -2.2224 5.04561   1
   2  12  -3 -3.5497 3.98429   8
   2  12  -3 9.98806 3.80496  20
   2  12  -3 3.30890 4.04410   5
   2  12  -3 2.38950 4.43499  15
   2  12  -3 3.08096 3.72059   6
   0  12  -3 1.39568 4.68990   5
   0  12  -3 -4.7990 5.01061  15
   0  12  -3 4.25892 4.05534  20
   0  12  -3 5.68677 3.87568   6
   0  12  -3 -0.4076 4.60124  19
  -2  12  -3 2.18699 5.92917   5
  -2  12  -3 3.72666 4.95929  19
  -2  12  -3 2.61329 6.73143   4
  -1  -5   4 44.6393 5.15576   9
  -1  -5   4 55.1858 5.26356  16
  -1  -5   4 45.2495 4.24826  18
  -1  -5   4 41.8481 4.35802  13
  -1  -5   4 46.6231 4.10505  17
  -1  -5   4 46.4661 4.14154   8
  -1  -5   4 44.4440 3.52608   6
  -1  -5   4 48.8339 4.57914   3
  -1  -5   4 41.1838 4.32669  11
  -1  -5   4 43.6666 3.99344   2
   3  -5   4 45.9421 6.55597  18
   3  -5   4 57.8274 7.91682   3
   3  -5   4 46.9143 7.04860  17
   3  -5   4 57.7229 6.74247   8
   3  -5   4 40.7051 6.87801  11
   3  -5   4 51.6524 6.60106  13
   3  -5   4 45.9490 6.69297   2
  -3   5  -4 49.5523 5.48497  19
  -3   5  -4 53.4945 4.82747  20
  -3   5  -4 48.2766 8.16092   9
  -4  -6   4 3404.83 130.768  12
  -4  -6   4 3307.15 102.293  10
  -4  -6   4 3228.01 100.951   6
  -4  -6   4 3524.44 128.690  13
  -4  -6   4 3359.36 141.926   9
  -4  -6   4 3344.90 113.827   4
  -4  -6   4 3318.38 128.699   1
  -4  -6   4 3308.02 115.393   2
  -4  -6   4 3323.31 119.804  11
   0  -6   4 4483.37 173.263   3
   0  -6   4 4526.40 212.128   7
   0  -6   4 4469.68 140.527   6
   0  -6   4 4465.43 163.662  13
   0  -6   4 4431.37 160.691  11
   0  -6   4 4454.61 173.601   1
   0  -6   4 4575.98 176.237  12
   0  -6   4 4495.27 163.654  18
   0  -6   4 4753.42 165.689   8
   0   6  -4 4600.47 178.657   1
   0   6  -4 4532.04 157.591  15
   0   6  -4 4607.60 195.087   9
   0   6  -4 4635.68 147.896  20
   0   6  -4 4693.43 160.253   4
   0   6  -4 4647.50 168.096  11
   0   6  -4 4652.08 145.994   6
   0   6  -4 4617.25 143.645  14
   2  -6   4 243.304 12.4601  17
   2  -6   4 228.241 11.9278  11
   2  -6   4 235.782 11.6643   2
   2  -6   4 232.824 12.7700   3
   2  -6   4 233.448 13.1424   1
   2  -6   4 234.645 11.8834  18
  -2   6  -4 216.598 10.4526  19
  -2   6  -4 210.443 9.43388   5
  -2   6  -4 211.328 10.4007  15
  -2   6  -4 212.827 10.7681   4
  -2   6  -4 211.043 9.26936  20
  -2   6  -4 218.105 11.1389  11
   4  -6   4 2115.16 81.0077  13
   4  -6   4 2051.74 80.7279  11
  -3  -7   4 6.93208 2.99000  17
  -3  -7   4 12.6328 4.25849   9
  -3  -7   4 11.3868 2.75553   6
  -3  -7   4 10.9066 3.18967  18
  -3  -7   4 14.5442 4.09927   3
  -3  -7   4 15.0978 3.85650  12
  -3  -7   4 22.0127 4.74563   1
  -3  -7   4 15.5430 4.06791  16
  -3  -7   4 8.12652 3.39243  13
  -3  -7   4 10.6574 3.63034   2
  -3  -7   4 16.0101 3.49947   4
   3   7  -4 14.6433 3.10171  14
   3   7  -4 21.7906 3.79329   8
   3   7  -4 13.5598 3.29102  15
  -1  -7   4 51.3511 5.60566  12
  -1  -7   4 47.1571 5.05691  13
  -1  -7   4 53.0735 6.16443   9
  -1  -7   4 52.8658 5.25813  18
  -1  -7   4 50.3729 5.06416  11
  -1  -7   4 50.6127 4.37899   6
  -1  -7   4 49.7292 5.26920  17
   1   7  -4 49.6672 4.19321  14
   1   7  -4 52.0589 4.63005  11
   1   7  -4 47.4543 4.30337  19
   1   7  -4 38.4197 4.32604   8
   1   7  -4 55.3392 4.80451  15
   1   7  -4 54.7891 4.17271   6
   1   7  -4 50.1303 3.88724  20
   1  -7   4 53.8796 6.00967  17
   1  -7   4 58.4044 7.27432   1
   1  -7   4 54.0367 4.87341   6
   1  -7   4 41.7908 5.90834  18
   1  -7   4 49.0171 6.10633  12
  -1   7  -4 51.1825 5.98112   1
  -1   7  -4 48.0121 4.41685  20
  -1   7  -4 47.1091 5.03565  19
  -1   7  -4 44.5129 4.64974   6
   3  -7   4 44.9664 7.54842  13
   3  -7   4 38.3557 8.50878   3
   3  -7   4 42.6627 8.27624  11
   3  -7   4 40.6451 7.83798   2
   3  -7   4 62.6696 8.32356  17
   3  -7   4 47.5929 8.00136  12
   3  -7   4 49.7770 8.20114  18
  -3   7  -4 52.9453 6.22634  15
  -3   7  -4 48.7611 7.32051   4
  -3   7  -4 50.2379 6.21811  10
  -3   7  -4 37.3096 5.88712   5
  -3   7  -4 48.9239 5.72623  20
  -3   7  -4 60.2064 6.85883  11
  -3   7  -4 53.5996 6.53417  19
  -5   7  -4 33.8948 7.23936  19
  -2  -8   4 7176.77 224.062   6
  -2  -8   4 7334.89 283.954   1
  -2  -8   4 7436.45 258.953   2
  -2  -8   4 7367.17 266.196  18
  -2  -8   4 6889.69 290.367   9
  -2  -8   4 7188.46 261.841  13
  -2  -8   4 7497.32 322.686  16
  -2  -8   4 7365.38 281.975  12
  -2  -8   4 7458.14 286.043   3
  -2  -8   4 7440.62 257.879   8
  -2  -8   4 7141.61 257.030  11
  -2  -8   4 7368.43 259.801  17
   2   8  -4 7561.14 325.383  16
   2   8  -4 7563.06 233.361   5
   2   8  -4 7382.69 285.175   1
   2   8  -4 7319.98 228.516   6
   2   8  -4 7533.76 239.067  20
   2   8  -4 7410.11 255.223  19
   2   8  -4 7382.32 255.806   8
   2   8  -4 7461.99 230.795  14
   2   8  -4 7430.91 257.061  15
   2   8  -4 7315.35 263.157  11
   2   8  -4 7451.55 252.906   4
   0  -8   4 -1.5299 3.93692   6
   0  -8   4 5.51386 4.72748  13
   0  -8   4 2.35813 4.80274  12
   0  -8   4 6.17512 5.11669  11
   0  -8   4 1.22703 6.40927   7
   0  -8   4 7.68503 5.10770   2
   0  -8   4 4.54877 5.33447   3
   0  -8   4 9.68172 4.89402   8
   0  -8   4 -1.9621 5.76994   1
   0   8  -4 7.10256 4.77058   1
   0   8  -4 7.30216 4.18756  15
   0   8  -4 6.66751 3.84709  10
   0   8  -4 -4.0620 3.98852   5
   0   8  -4 4.10185 4.75925   4
   0   8  -4 -1.4685 3.84662   6
   0   8  -4 -2.7235 4.51032  11
   0   8  -4 -2.6613 5.36019   9
   0   8  -4 1.38402 3.96993  14
   2  -8   4 3415.88 133.640   3
   2  -8   4 3377.74 124.057  11
   2  -8   4 3237.37 154.303   7
   2  -8   4 3462.23 122.882   2
   2  -8   4 3372.74 107.381   6
   2  -8   4 3379.15 124.614  18
   2  -8   4 3364.54 121.080  17
   2  -8   4 3408.58 120.454   8
  -2   8  -4 3441.85 119.282   4
  -2   8  -4 3353.11 118.110  15
  -2   8  -4 3431.21 109.109   6
  -2   8  -4 3248.38 139.720   9
  -2   8  -4 3319.13 103.901  10
  -2   8  -4 3413.14 119.737  19
  -2   8  -4 3456.26 111.624  20
  -2   8  -4 3411.55 107.144   5
   4  -8   4 163.155 12.3811   2
   4  -8   4 140.203 11.7904  12
   4  -8   4 143.610 16.8300   7
   4  -8   4 151.922 11.3593  17
   4  -8   4 135.142 11.1098  13
   4  -8   4 126.288 12.5875   3
  -4   8  -4 157.467 9.79550   5
  -4   8  -4 140.115 9.79666  19
  -4   8  -4 146.521 11.1385   4
  -4   8  -4 141.748 9.55419  15
  -4   8  -4 137.496 9.47855  10
   6  -8   4 1690.81 65.5221  17
   6  -8   4 1473.37 77.0309   7
   6  -8   4 1710.91 65.6430   2
  -6   8  -4 1604.63 53.8442  10
  -5  -9   4 10.7935 7.26884  12
   5   9  -4 8.81650 3.56587  14
  -3  -9   4 18.1965 6.02742   9
  -3  -9   4 14.4490 4.15217  18
  -3  -9   4 22.4750 3.98063  17
  -3  -9   4 26.3496 3.95422   6
  -3  -9   4 20.6334 4.57388  13
  -3  -9   4 19.3679 4.58339  12
   3   9  -4 30.8616 5.04970  16
   3   9  -4 17.1436 3.52750  19
   3   9  -4 17.5758 3.26368  20
   3   9  -4 17.0021 3.75064  14
   3   9  -4 25.6143 3.62015   5
   3   9  -4 16.1428 3.98377   8
   3   9  -4 26.7305 4.30064  15
   3   9  -4 25.8484 4.29379   1
  -1  -9   4 32.2228 6.64080   9
  -1  -9   4 30.3863 6.55288   1
  -1  -9   4 16.8549 5.05545  11
  -1  -9   4 16.9947 4.95919  12
  -1  -9   4 24.5945 4.23190   6
  -1  -9   4 28.4498 4.79851  18
  -1  -9   4 19.8258 4.67688  13
  -1  -9   4 27.3641 4.87702  17
  -1  -9   4 23.1456 5.75470   3
  -1  -9   4 32.1486 5.53833   8
   1   9  -4 25.8129 3.63995  20
   1   9  -4 21.8565 4.02778  19
   1   9  -4 30.1447 5.12890   1
   1   9  -4 29.4861 4.48276   8
   1  -9   4 60.6718 7.56848  12
   1  -9   4 72.9850 7.95261   3
   1  -9   4 57.7119 7.22800  13
   1  -9   4 53.6049 7.23687   2
   1  -9   4 49.8691 6.66632   8
   1  -9   4 71.9695 6.05644   6
   1  -9   4 49.0960 6.28022  17
   1  -9   4 41.4641 6.34682  18
  -1   9  -4 57.9475 5.84848  19
  -1   9  -4 52.3192 6.05998  15
  -1   9  -4 55.4530 5.72409  14
  -1   9  -4 61.7062 6.73145   4
  -1   9  -4 57.9230 8.62936   9
  -1   9  -4 59.6727 5.29582   6
  -1   9  -4 53.9922 5.39882  20
  -1   9  -4 63.3817 5.73765   5
   3  -9   4 58.0613 9.92038   3
   3  -9   4 48.5966 8.91354  13
   3  -9   4 55.3959 9.62393  12
   3  -9   4 33.1094 13.0237   7
   3  -9   4 31.9602 7.76590  17
  -3   9  -4 36.5739 6.88400  15
  -3   9  -4 27.8102 7.19448   4
  -3   9  -4 39.9691 9.29130   9
  -3   9  -4 36.2134 6.27899  14
  -3   9  -4 29.7820 6.31464  19
  -3   9  -4 28.0560 6.25434   5
   5  -9   4 26.8670 15.4319   7
   5  -9   4 46.0562 11.0003  17
   5  -9   4 55.0775 11.7833   2
   5  -9   4 34.5161 10.5275  13
  -5   9  -4 40.8697 8.46209  15
  -7   9  -4 9.68170 10.4461  10
  -4 -10   4 2908.48 112.480  12
   4  10  -4 3049.29 106.528  15
   4  10  -4 2956.65 92.4398  14
  -2 -10   4 177.102 12.0637   9
  -2 -10   4 189.067 10.4994  12
  -2 -10   4 181.976 8.41575   6
  -2 -10   4 176.295 9.75713  18
  -2 -10   4 199.624 11.2719   3
  -2 -10   4 175.084 11.7247   1
  -2 -10   4 182.188 9.99332  13
   2  10  -4 183.321 8.97722  19
   2  10  -4 191.125 10.3566   1
   2  10  -4 188.747 8.41554  20
   2  10  -4 181.217 9.10840   8
   2  10  -4 183.601 9.32557   4
   2  10  -4 176.612 11.0324   9
   2  10  -4 189.539 8.44696   6
   2  10  -4 188.368 8.28985   5
   2  10  -4 188.658 8.64876  14
   2  10  -4 189.985 9.34661  15
   0 -10   4 3499.96 111.064   6
   0 -10   4 3495.51 135.880  12
   0 -10   4 3444.40 123.581  17
   0 -10   4 3500.22 124.041   2
   0 -10   4 3328.43 123.224  13
   0 -10   4 3342.84 118.035   8
   0 -10   4 3498.47 128.489  18
   0  10  -4 3379.79 118.791  15
   0  10  -4 3488.57 120.348   4
   0  10  -4 3463.97 148.389   9
   0  10  -4 3481.33 109.337  14
   0  10  -4 3438.40 107.275  10
   0  10  -4 3464.24 109.791   6
   0  10  -4 3514.22 113.155  20
   0  10  -4 3474.43 108.823   5
   2 -10   4 118.544 10.0883   2
   2 -10   4 146.753 11.5347   3
   2 -10   4 147.464 10.6702   8
   2 -10   4 133.074 10.3964  17
   2 -10   4 100.625 14.9918   7
  -2  10  -4 134.256 8.58740  19
  -2  10  -4 116.309 11.1933   9
  -2  10  -4 122.698 7.91440  10
  -2  10  -4 111.974 8.68669   4
  -2  10  -4 122.535 8.81127  15
  -2  10  -4 112.540 7.70207   5
   4 -10   4 1964.04 76.1550  13
   4 -10   4 1942.22 72.0277   8
   4 -10   4 1947.96 79.9090   3
   4 -10   4 1955.65 72.9960   2
   4 -10   4 1948.23 73.4557  17
  -4  10  -4 1993.90 72.3490   4
  -4  10  -4 1984.97 64.9438  14
  -4  10  -4 1937.61 70.7594  19
  -4  10  -4 1920.73 86.4197   9
  -4  10  -4 1989.82 64.9701   5
  -4  10  -4 1890.55 69.4216  15
   6 -10   4 47.0499 14.1430   2
   6 -10   4 56.6970 20.9395   7
  -6  10  -4 24.4076 9.94402   5
  -6  10  -4 36.7425 9.74246  10
   5  11  -4 -5.7055 4.19289  14
  -3 -11   4 23.5971 5.90264  12
   3  11  -4 37.7246 4.93843  14
   3  11  -4 29.3115 5.75700   4
   1 -11   4 31.7508 6.47378   6
   1 -11   4 32.8796 7.81247  12
   1 -11   4 56.0086 9.25718   2
   1 -11   4 33.9414 7.97309   8
   1 -11   4 40.4207 9.20290   3
   1 -11   4 52.8884 9.00477  17
   1 -11   4 33.0438 8.08542  13
  -1  11  -4 29.3315 6.28423  19
  -1  11  -4 36.5710 5.68690   6
  -1  11  -4 31.8676 5.93493   5
  -1  11  -4 42.8908 6.50410  14
  -1  11  -4 32.0759 6.96658   4
  -1  11  -4 44.8925 6.01667  10
  -1  11  -4 52.6607 9.32418   9
   3 -11   4 47.0819 9.42939  13
   3 -11   4 47.7487 9.44276   8
   3 -11   4 37.9452 15.7732   7
   3 -11   4 51.3670 39.5399  17
   3 -11   4 22.8384 61.2899   2
   3 -11   4 42.1799 74.2990   3
   3 -11   4 41.2464 9.33887  12
  -3  11  -4 49.2023 7.51785  15
  -3  11  -4 33.8045 6.71022   5
  -3  11  -4 49.4201 7.35532  14
  -3  11  -4 39.7853 9.76623   9
  -3  11  -4 40.6987 7.55043   4
  -3  11  -4 29.7731 6.67817  19
   4  12  -4 1074.83 39.0942  15
   4  12  -4 1043.21 34.1624  14
  -2 -12   4 573.767 25.1032  12
   2  12  -4 585.748 20.9695  14
   2  12  -4 590.176 21.8632   6
   2  12  -4 589.292 28.0451   1
   2  12  -4 590.063 20.6951   5
   2  12  -4 608.018 24.1209  15
   2  12  -4 594.916 23.3110   4
   2  12  -4 591.685 25.4965  19
   2  12  -4 582.881 24.1378  20
   0 -12   4 1300.90 50.9916  13
   0 -12   4 1327.31 50.3581  17
   0 -12   4 1300.13 43.6900   6
   0 -12   4 1281.20 49.9075  18
   0 -12   4 1328.87 54.0605  12
   0  12  -4 1337.17 49.4381  15
   0  12  -4 1343.92 44.3643  14
   0  12  -4 1235.01 56.1146   9
   0  12  -4 1298.94 43.6142   6
   0  12  -4 1261.54 42.9546  20
   0  12  -4 1295.80 47.9457  19
   2 -12   4 1305.43 51.8521  13
   2 -12   4 1318.14 55.7323   3
   2 -12   4 1306.62 49.8812   8
   2 -12   4 1344.48 51.6171   2
   2 -12   4 1311.64 50.4064  17
  -2  12  -4 1289.14 59.3714   9
  -2  12  -4 1311.99 43.9411   5
  -2  12  -4 1306.07 48.6318   4
  -2  12  -4 1255.84 47.0741  15
  -2  12  -4 1308.42 43.5650  10
  -2  12  -4 1303.22 48.7621  19
   4 -12   4 264.328 16.4728  17
   4 -12   4 240.454 16.7428   2
  -4  12  -4 221.796 12.6848   5
  -4  12  -4 211.270 13.8984  15
  -4  12  -4 235.769 12.8455  10
  -4  12  -4 226.563 13.5765  19
   5  13  -4 1.16292 5.10293  14
   1  13  -4 35.2774 5.86041  20
   1  13  -4 26.2082 6.46836  19
   1 -13   4 19.1500 10.1356   3
   1 -13   4 33.2734 8.91045  13
  -1  13  -4 31.9604 9.18268   4
  -1  13  -4 37.3113 7.56313   5
  -1  13  -4 25.6655 10.0191   9
  -1  13  -4 30.8769 7.45313  15
  -1  13  -4 22.3034 7.63226  14
  -3  13  -4 44.3201 8.23824  15
  -3  13  -4 30.6945 7.58361  19
  -3  13  -4 46.8515 11.5676   9
  -5  -7   5 122.934 9.53022  13
  -3  -7   5 245.570 12.5329   3
  -3  -7   5 253.759 14.5911  16
  -3  -7   5 234.413 11.4777  18
  -3  -7   5 265.506 12.1685   2
  -3  -7   5 237.378 9.78643   6
  -3  -7   5 243.256 11.7671  17
  -3  -7   5 226.294 13.2592   9
  -3  -7   5 281.746 12.9584  13
  -3  -7   5 246.153 13.0269   1
  -1  -7   5 -3.8257 4.42379   8
   1  -7   5 162.935 11.1786   3
   1  -7   5 163.478 10.6873  17
   1  -7   5 166.892 10.1731   2
   1  -7   5 159.787 10.0463  18
  -4  -8   5 7.24276 4.60111   2
  -4  -8   5 1.57321 10.6764   1
  -4  -8   5 4.33928 5.36258   3
  -2  -8   5 -1.3779 4.58745  17
  -2  -8   5 -0.6342 4.69889  18
  -2  -8   5 4.00416 5.87979   9
  -2  -8   5 -10.376 4.46408   8
  -2  -8   5 0.87012 5.60423   3
  -2  -8   5 -6.7302 4.21246   6
  -2  -8   5 -6.9691 6.09717   1
   0  -8   5 37.5079 6.68952  12
   0  -8   5 23.1538 4.72200   6
   0  -8   5 14.8101 6.54260  18
   0  -8   5 8.35182 6.95893   3
   0   8  -5 22.4783 5.26728  15
   0   8  -5 20.3682 5.81935   4
   0   8  -5 10.5135 4.73929   5
   0   8  -5 6.88151 4.97019  14
   2  -8   5 39.7128 9.50007  13
   2  -8   5 29.9008 7.65534   8
   2  -8   5 22.0915 7.80638  17
  -2   8  -5 24.2357 8.67053   9
  -2   8  -5 23.2685 5.93422  15
  -2   8  -5 24.3977 6.88463   4
  -2   8  -5 19.7170 5.64738  19
  -2   8  -5 14.1829 5.90170   5
  -3  -9   5 122.184 6.84798   6
  -3  -9   5 114.505 8.13192  13
  -3  -9   5 119.190 7.98943  18
  -3  -9   5 111.406 9.65280   1
  -3  -9   5 130.694 8.78618   3
  -3  -9   5 136.579 9.29585  12
   3   9  -5 128.906 7.30678  14
   1  -9   5 105.713 13.2820   7
   1  -9   5 113.665 9.69282  13
   1  -9   5 89.5804 9.12892   8
   1  -9   5 103.262 10.5684   3
   1  -9   5 90.2207 9.43311  17
   1  -9   5 101.851 9.36711  12
   1  -9   5 109.989 9.61566   2
  -1   9  -5 100.509 7.70308   5
  -1   9  -5 106.945 8.55118  14
  -1   9  -5 94.0249 10.5157   9
  -1   9  -5 105.746 8.93909   4
  -1   9  -5 95.6128 7.19125   6
  -1   9  -5 120.935 8.54637  15
   3  -9   5 100.211 10.4197   8
   3  -9   5 93.5165 10.9100   3
   3  -9   5 112.453 10.8989   2
   3  -9   5 100.364 10.2567  17
  -3   9  -5 102.551 12.2575   9
  -3   9  -5 110.942 9.39658  19
  -3   9  -5 96.3950 10.2975   4
  -3   9  -5 92.8271 8.51536  15
  -4 -10   5 -3.3290 6.95197  13
  -2 -10   5 16.9328 6.04585  18
  -2 -10   5 19.3402 6.42666   6
  -2 -10   5 12.5639 6.39486   2
  -2 -10   5 3.02024 5.91332  12
  -2 -10   5 9.89695 9.50945   1
  -2 -10   5 -11.040 6.08643   8
   2  10  -5 -8.2868 4.83765  14
   2  10  -5 4.72840 4.11824  20
   2  10  -5 11.1451 5.38219   4
   2  10  -5 6.11456 4.88889  19
   2  10  -5 13.1823 4.71571   5
   2 -10   5 15.1158 7.84355  17
   2 -10   5 3.67485 12.7696   7
   2 -10   5 22.5699 8.88876  12
   2 -10   5 15.9931 7.92106  13
   2 -10   5 14.3849 8.13908   8
   2 -10   5 2.34714 8.46998   2
   2 -10   5 21.5984 9.11880   3
  -2  10  -5 24.3821 6.33071   5
  -2  10  -5 15.3627 7.53129   4
  -2  10  -5 25.4601 6.37436  10
  -2  10  -5 20.1292 6.30666  15
  -2  10  -5 30.4117 7.38047  14
  -2  10  -5 27.1655 6.70796  19
  -2  10  -5 19.8850 9.28161   9
   4 -10   5 10.8325 15.1273   7
   4 -10   5 45.8420 11.3238  17
   4 -10   5 22.0787 11.0672   2
   4 -10   5 17.3282 10.4512  13
  -4  10  -5 17.4014 8.39294  19
  -4  10  -5 14.1758 7.89934   5
  -5 -11   5 865.604 35.5022  12
   5  11  -5 870.760 28.9424  14
  -3 -11   5 267.357 15.9285   1
  -3 -11   5 282.111 14.2375  13
  -3 -11   5 270.337 13.6039   2
  -3 -11   5 277.483 14.8999  12
  -3 -11   5 281.884 14.9494   3
   3  11  -5 277.989 11.7448  14
   3  11  -5 263.989 12.3633  15
  -1 -11   5 497.163 21.8833  18
  -1 -11   5 485.763 21.2761  17
  -1 -11   5 474.401 20.6944   8
  -1 -11   5 502.056 21.8215   2
  -1 -11   5 479.023 22.6749  12
  -1 -11   5 498.345 18.9090   6
  -1 -11   5 485.798 23.3588   3
  -1 -11   5 442.098 20.0271  13
   1  11  -5 484.769 25.0522   9
   1  11  -5 530.405 22.0949   4
   1  11  -5 497.207 18.5255   5
   1  11  -5 499.366 20.8189  15
   1  11  -5 498.499 18.6997   6
   1  11  -5 483.489 18.2300  14
   1  11  -5 473.596 19.7195  19
   1  11  -5 491.620 18.5785  20
   1 -11   5 297.189 17.6122   3
   1 -11   5 281.388 22.1997   7
   1 -11   5 320.854 16.8949   2
   1 -11   5 301.887 16.2068  13
   1 -11   5 310.123 16.3745   8
   1 -11   5 321.423 17.1236  12
  -1  11  -5 300.298 13.7488   5
  -1  11  -5 296.954 13.1958  10
  -1  11  -5 299.425 18.8053   9
  -1  11  -5 290.151 14.9009  15
  -1  11  -5 303.081 15.9035   4
  -1  11  -5 304.863 14.9164  19
  -1  11  -5 296.948 13.5904  14
   3 -11   5 677.354 40.9557   7
   3 -11   5 625.107 27.9686   8
   3 -11   5 707.420 32.6981  12
   3 -11   5 703.917 30.9353  17
   3 -11   5 688.347 30.8251  13
   3 -11   5 699.288 30.5776   2
  -3  11  -5 702.259 26.3028  10
  -3  11  -5 686.065 28.4515  19
  -3  11  -5 650.142 34.2121   9
  -3  11  -5 698.329 26.0102  14
  -3  11  -5 657.447 27.2996  15
  -3  11  -5 688.441 25.6006   5
   5 -11   5 572.174 28.7443   2
  -5  11  -5 511.553 21.7355   5
  -4 -12   5 16.8824 6.50110  12
  -2 -12   5 15.8578 7.58398  13
  -2 -12   5 -2.3901 7.96869   2
  -2 -12   5 8.13769 6.60417  17
  -2 -12   5 3.61198 7.90815   3
  -2 -12   5 8.45364 6.71401  18
   2  12  -5 4.86227 4.93105  20
   2  12  -5 24.1791 6.23448  14
   2  12  -5 -10.028 5.57767   5
   2  12  -5 6.89767 5.82680  19
   2  12  -5 5.92937 6.75821   4
   0 -12   5 4.23310 7.98795  13
   0 -12   5 14.4603 9.34862   3
   0 -12   5 -0.4275 7.85783   8
   0 -12   5 12.9682 8.17429  17
   0 -12   5 10.5062 6.54624   6
   0 -12   5 6.56044 7.53678  12
   0  12  -5 2.75509 6.83020  19
   0  12  -5 5.93198 6.22219   6
   0  12  -5 8.72777 6.90259  14
   0  12  -5 15.1541 9.51474   9
   0  12  -5 3.34195 7.05553  15
   2 -12   5 40.2090 10.3503  12
   2 -12   5 24.3393 9.66247  13
   2 -12   5 26.2192 10.0051  17
   2 -12   5 31.8306 9.36896   8
   2 -12   5 40.0283 11.3943   2
  -2  12  -5 25.0147 7.77887  15
  -2  12  -5 26.8158 7.15749  14
  -2  12  -5 17.1333 7.25062  10
  -2  12  -5 24.3136 9.63275   9
  -2  12  -5 11.5764 7.12314  19
  -2  12  -5 19.8001 7.37019   5
  -4  12  -5 13.6167 8.98840   5
  -4  12  -5 5.65591 9.38649  10
   5  13  -5 243.736 10.7964  14
  -3 -13   5 973.377 40.5766  12
   3  13  -5 993.300 37.4421  15
   3  13  -5 981.677 33.1966  14
  -1 -13   5 789.548 35.2109   3
  -1 -13   5 792.226 34.5215  12
  -1 -13   5 819.641 33.3519   2
  -1 -13   5 791.018 33.3392  13
  -1 -13   5 819.254 33.0415  17
   1  13  -5 756.051 29.9668  19
   1  13  -5 742.874 29.6304  15
   1  13  -5 790.349 28.0493   5
   1  13  -5 790.340 27.9231  14
   1  13  -5 775.737 31.0578   4
   1 -13   5 820.259 36.1798  12
   1 -13   5 846.825 35.2182   2
  -1  13  -5 839.863 29.9627   5
  -1  13  -5 885.352 31.2816  14
  -1  13  -5 809.664 39.7593   9
   3 -13   5 312.520 19.3415   2
  -3  13  -5 305.003 15.5910   5
  -3  13  -5 299.140 15.0206  10
  -3  13  -5 287.546 15.3405  14
   2  14  -5 -4.8328 6.39618  19
   2  14  -5 12.7111 7.27502  14
   0 -14   5 6.67094 8.59513  12
   0  14  -5 16.2668 8.81575   4
   0  14  -5 3.31105 7.65906  19
   0  14  -5 1.87312 7.58351  14
   2 -14   5 24.3587 11.2852  17
   2 -14   5 22.9712 12.0211   2
  -2  14  -5 7.62189 10.9151   9
  -2  14  -5 14.9433 8.41091  14
  -2  14  -5 27.8263 9.02216  19
  -2  14  -5 14.1950 7.75237   5
  -4  14  -5 33.5449 10.4804   5
   3  15  -5 100.028 9.15110  14
   1  15  -5 379.169 16.7458  14
  -4 -10   6 44.1341 7.15702  13
   0 -10   6 88.6636 8.07904   6
   0 -10   6 90.4304 9.80842  17
  -5 -11   6 5.85582 6.95503  12
  -1 -11   6 48.6671 9.52171   3
  -1 -11   6 42.5612 7.85924  17
  -1 -11   6 46.3017 8.64526   2
  -1 -11   6 43.3730 8.89477  13
  -1 -11   6 48.0457 8.88616  12
   1  11  -6 34.2777 7.24118  15
   1  11  -6 45.6146 7.22534  14
   1 -11   6 54.2109 10.0515   2
  -2 -12   6 949.140 37.6543   2
  -2 -12   6 937.009 40.7181   3
  -2 -12   6 950.050 40.5011  12
  -2 -12   6 972.269 38.6606  17
   2  12  -6 909.270 31.9729  14
   0 -12   6 395.366 19.7587  17
   0  12  -6 368.585 17.5998  19
   2 -12   6 742.951 32.4354   2
  -2  12  -6 712.073 26.6561   5
  -5 -13   6 8.77496 7.69440  12
  -3 -13   6 29.1063 8.41934  12
   3  13  -6 41.6200 8.10482  14
  -1 -13   6 31.4931 8.46500  12
  -1 -13   6 48.3575 9.46212  17
  -1 -13   6 37.0850 10.7967   3
  -1 -13   6 27.3674 10.3868   2
   1  13  -6 32.3091 8.31715  14
   1  13  -6 29.8865 7.73304  19
   1  13  -6 20.7347 6.98511   5
   1  13  -6 44.3185 8.60423   4
  -1  13  -6 39.3377 9.72907  19
   3 -13   6 33.7453 14.5662   2
  -3  13  -6 58.3254 10.1038   5
   0 -14   6 1661.21 63.6018   2
   0 -14   6 1574.90 65.2996  12
   0 -14   6 1624.45 62.4230  17
   0  14  -6 1636.51 54.5588   5
   0  14  -6 1586.18 59.4475  19
   0  14  -6 1591.66 53.4709  14
   3  15  -6 22.2668 8.26739  14
  -1 -15   6 58.3190 11.0665  12
   1  15  -6 36.9746 8.95729   5
   1  15  -6 38.9934 9.08963  14
   1  15  -6 32.4834 9.12475  19
   2  16  -6 1676.51 55.8977  14
   0  16  -6 78.5531 10.9476  14
  -3 -15   7 79.8005 11.8307  12
  -1 -15   7 98.2749 13.5805  12
   0   0   0    0.00    0.00   0
;
