# Supplementary material for: HTD2: a single-crystal X-ray diffractometer for combined high-pressure/low-temperature experiments at laboratory scale
Source: J Appl Crystallogr. 2022 Sep 28;55(Pt 5):1255–66. doi: 10.1107/S160057672200766X (PMC9533757; doi:10.1107/S160057672200766X)
Supplement: Supplementary file 2 [file j-55-01255-sup2.hkl]

#
# h,k,l, Fc-squared, Fo-squared, sigma(Fo-squared) and status flag
#
data_Sc3CoC4_2K_3.3GPa
_shelx_title                             '   '
_shelx_reFln_list_code                   4
_shelx_F_calc_maximum                    181.50
_exptl_crystal_F_000                     456
_reflns_d_resolution_high                0.5455

loop_
 _symmetry_equiv_pos_as_xyz
 'x, y, z'
 '-x, y, -z'
 '-x, -y, -z'
 'x, -y, z'
 'x+1/2, y+1/2, z'
 '-x+1/2, y+1/2, -z'
 '-x+1/2, -y+1/2, -z'
 'x+1/2, -y+1/2, z'

_cell_length_a                           5.5300(4)
_cell_length_b                           11.9606(15)
_cell_length_c                           5.5350(6)
_cell_angle_alpha                        90
_cell_angle_beta                         104.508(3)
_cell_angle_gamma                        90

_shelx_F_squared_multiplier              1.000

loop_
 _refln_index_h
 _refln_index_k
 _refln_index_l
 _refln_F_squared_calc
 _refln_F_squared_meas
 _refln_F_squared_sigma
 _refln_observed_status
   2   0   0    38.77    93.21    12.85 o
   1   1   0    11.25    10.81     1.72 o
   3   1   0    58.31    49.98     9.59 o
   5   1   0    89.66   123.26    10.89 o
   4   2   0  1705.77  1612.22    70.33 o
   6   2   0 14343.60 13514.70   546.29 o
   5   3   0    77.24    86.79    18.45 o
   6   4   0  2220.98  2658.77   123.77 o
   5   5   0    73.02    49.31    31.11 o
  -4   0   1   203.35   190.80    16.40 o
   2   0   1   209.92   263.75    11.30 o
   4   0   1   295.85   349.86    24.39 o
   6   0   1   340.43   279.28    29.77 o
  -5   1   1  3952.15  3428.41   154.95 o
   3   1   1  1833.18  1978.29    79.48 o
   5   1   1   566.50   588.29    24.97 o
  -6   2   1   244.74   309.34    51.96 o
  -4   2   1   204.93   145.21    15.90 o
   0   2   1    14.86    15.20     2.41 o
   2   2   1   195.61   302.59    15.60 o
   4   2   1   295.20   319.81    15.19 o
   6   2   1   344.64   330.95    25.64 o
  -1   3   1  5013.39  4075.45   145.54 o
   3   3   1  2966.12  2962.71   109.55 o
   5   3   1  6868.94  7035.12   249.44 o
   2   4   1   139.29   107.05    10.39 o
   6   4   1   284.88   320.15    22.15 o
  -1   5   1 21902.90 24076.80   973.96 o
   1   5   1 12942.50 12393.20   442.49 o
   3   5   1 11853.00 10749.60   396.11 o
   5   5   1  1810.65  1900.96    85.21 o
   0   6   1     4.22    27.69    17.92 o
   2   6   1   155.34   139.13    17.47 o
   6   6   1   289.27   405.25    43.55 o
   3   7   1   709.27   703.45    52.76 o
   5   7   1   785.49   742.62    65.98 o
   3   1   2   266.85   250.92    19.65 o
   5   1   2   199.11   207.35    29.80 o
   2   2   2  2331.17  2609.47    97.29 o
   4   2   2 19393.80 15800.30   833.33 o
   6   2   2   506.89   683.86    51.88 o
  -1   3   2   103.22   105.70     6.68 o
   1   3   2   206.93   232.34    12.61 o
   3   3   2   231.56   258.35    17.93 o
   5   3   2   227.27   220.52    20.84 o
   0   4   2 24116.60 26562.00   972.17 o
   2   4   2  6218.22  6640.34   245.18 o
   6   4   2  5812.54  5354.69   214.73 o
  -1   5   2    88.97    77.67     9.78 o
   1   5   2   157.36   148.25    13.07 o
   5   5   2   195.12   159.06    28.83 o
   7   5   2   162.17   123.94    19.33 o
  -2   6   2 31203.50 31228.50  1258.81 o
   0   6   2  2775.95  2493.97    94.43 o
   2   6   2 24853.50 23885.00   875.24 o
   4   6   2  1097.85  1035.75    52.54 o
   6   6   2 10197.20 11308.50   443.26 o
  -1   7   2    43.22    31.74    11.53 o
   1   7   2   163.80   135.76    19.41 o
   3   7   2   167.86   153.32    20.53 o
   5   7   2   175.24   216.47    28.56 o
   0   8   2 29524.40 28806.40  1055.04 o
   2   8   2  1816.04  1926.96    77.14 o
   4   8   2 15985.20 17153.50   670.17 o
   6   8   2    39.30   106.38    34.28 o
   3   9   2   169.31   180.34    33.94 o
   0  10   2  1097.37   603.15    64.15 o
   4   2   3   330.47   203.98    50.75 o
   1   3   3  2831.86  3385.85   128.34 o
   3   3   3  3889.46  3463.86   133.17 o
   5   3   3  1800.53  1669.63   101.03 o
   0   4   3    73.05    72.27     8.43 o
   2   4   3   227.30   212.08    15.75 o
   4   4   3   268.23   256.99    70.40 o
   6   4   3   374.74   293.47    68.54 o
  -3   5   3  5377.78  4890.68   200.34 o
  -1   5   3  3052.95  3408.48   126.73 o
   1   5   3 12132.30 13093.60   480.83 o
   3   5   3  5421.16  5237.50   195.44 o
   5   5   3  4682.35  4348.32   178.43 o
   0   6   3    70.43    72.27    12.71 o
   2   6   3   170.74   151.97    16.61 o
   4   6   3   285.52   232.68    21.61 o
   6   6   3   301.83   240.79    38.61 o
  -3   7   3     8.22    29.04    10.17 o
   1   7   3   783.13   836.50    39.91 o
   5   7   3   665.59   604.50    49.59 o
   7   7   3   257.18   198.57    37.70 o
   0   8   3    43.39    36.81    15.58 o
   2   8   3   159.17   138.46    21.74 o
   4   8   3   258.79   198.91    37.37 o
   6   8   3   242.61   213.43    41.11 o
  -3   9   3   102.12   120.22    12.12 o
  -1   9   3   953.99   924.98    64.12 o
   1   9   3   447.64   483.26    30.04 o
   3   9   3  2215.74  2504.44   139.34 o
   2  10   3   156.71   137.79    34.40 o
   4  10   3   172.82   197.90    38.69 o
  -3  11   3  2879.42  3235.24   136.47 o
  -1  11   3  1630.69  1726.02    85.25 o
   1  11   3  5960.04  7531.55   301.77 o
   3  11   3  3600.11  4798.15   199.05 o
  -3   5   4   118.18   103.68    58.18 o
  -1   5   4   227.76   225.93    20.90 o
   3   5   4   296.99   290.09    23.56 o
  -4   6   4 16290.00 13167.50   579.30 o
   0   6   4 20227.30 20143.90   778.60 o
   2   6   4  1087.12   993.20    45.13 o
  -3   7   4    80.02    56.73    20.35 o
   1   7   4   240.20   285.02    32.08 o
   3   7   4   319.49   300.90    31.59 o
   5   7   4   252.56   209.72    32.13 o
  -2   8   4 31791.60 32941.00  1229.89 o
   2   8   4 15377.10 15913.10   621.85 o
   4   8   4   654.86   706.48    51.89 o
   6   8   4  8902.39  8805.04   543.05 o
  -3   9   4   106.06   115.83    16.64 o
  -1   9   4   145.38   169.19    25.58 o
   1   9   4   245.72   249.57    34.06 o
   3   9   4   243.67   267.13    42.75 o
  -2  10   4   861.74   871.96    37.20 o
   0  10   4 15048.60 17493.60   682.67 o
   2  10   4   477.83   667.31    51.04 o
   4  10   4 10248.00 10265.30   407.34 o
   6  10   4   165.70   312.38    51.98 o
  -3  11   4    71.34   141.50    20.11 o
   1  11   4   198.97   202.62    30.10 o
   3  11   4   224.35   240.79    78.06 o
  -2  12   4  2672.85  3299.40   140.01 o
   2  12   4  6245.84  7486.64   301.81 o
   4  12   4  1104.69  1583.51   110.78 o
  -1  13   4   130.87   179.32    55.01 o
   1  13   4   157.33   147.92    61.98 o
   0  14   4   768.46   446.11    78.67 o
  -3   7   5   877.15   994.89    51.98 o
   1   7   5   848.07   999.61    68.83 o
   0   8   5    79.32   114.48    23.93 o
   2   8   5   147.94   127.65    30.00 o
  -3   9   5   416.49   518.72    39.83 o
   1   9   5   424.68   420.11    39.23 o
   3   9   5   549.26   460.30    44.44 o
  -2  10   5     4.85    37.49    24.34 o
   2  10   5   117.96    79.36    41.28 o
   4  10   5   243.47   235.04    74.01 o
  -3  11   5  1227.41  1188.73    61.43 o
  -1  11   5  2222.27  2344.03   103.73 o
   1  11   5  1567.83  1381.56    74.86 o
   3  11   5  3360.34  3350.06   184.35 o
   5  11   5  2861.57  2537.20   151.68 o
  -2  12   5    11.61    48.97    24.70 o
   2  12   5   164.83   158.72    81.89 o
   4  12   5   151.82   205.33    46.74 o
  -1  13   5  3817.28  4068.02   166.72 o
   1  13   5  3905.27  4943.36   220.63 o
   3  13   5  1418.62  1431.88   109.22 o
   5  13   5  1052.27   664.95    75.39 o
   0  14   5    56.93   109.08    35.97 o
  -1  11   6   235.18   240.11    73.69 o
   1  11   6   269.05   180.00    32.94 o
  -2  12   6  4534.40  3756.66   192.87 o
   2  12   6  3229.47  3171.41   182.14 o
  -1  13   6   176.40   196.88    38.35 o
   3  13   6   265.71   222.89    82.71 o
   0  14   6  7278.65  8192.78   388.39 o
  -1  15   6   214.89   229.98    50.20 o
