# Supplementary material for: HTD2: a single-crystal X-ray diffractometer for combined high-pressure/low-temperature experiments at laboratory scale
Source: J Appl Crystallogr. 2022 Sep 28;55(Pt 5):1255–66. doi: 10.1107/S160057672200766X (PMC9533757; doi:10.1107/S160057672200766X)
Supplement: Supplementary file 3 [file j-55-01255-sup3.hkl]

#
# h,k,l, Fc-squared, Fo-squared, sigma(Fo-squared) and status flag
#
data_Sc3CoC4_6.7K_3.3GPa
_shelx_title                             '   '
_shelx_reFln_list_code                   4
_shelx_F_calc_maximum                    216.79
_exptl_crystal_F_000                     456
_reflns_d_resolution_high                0.5474

loop_
 _symmetry_equiv_pos_as_xyz
 'x, y, z'
 '-x, y, -z'
 '-x, -y, -z'
 'x, -y, z'
 'x+1/2, y+1/2, z'
 '-x+1/2, y+1/2, -z'
 '-x+1/2, -y+1/2, -z'
 'x+1/2, -y+1/2, z'

_cell_length_a                           5.5124(4)
_cell_length_b                           11.9341(14)
_cell_length_c                           5.5167(6)
_cell_angle_alpha                        90
_cell_angle_beta                         104.413(3)
_cell_angle_gamma                        90

_shelx_F_squared_multiplier              1.000

loop_
 _refln_index_h
 _refln_index_k
 _refln_index_l
 _refln_F_squared_calc
 _refln_F_squared_meas
 _refln_F_squared_sigma
 _refln_observed_status
   8   0   0  9309.42  8113.44   289.93 o
   1   1   0     7.57     7.52     0.49 o
   3   1   0    50.06    52.17     1.70 o
   5   1   0    62.26    73.31     3.55 o
   7   1   0    60.50   167.31    14.42 o
   2   2   0 52839.00 46996.30  1745.26 o
   4   2   0  1693.62  1402.84    27.07 o
   6   2   0 13521.60 10809.60   234.17 o
   8   2   0   332.41   310.65    27.37 o
   3   3   0    41.37    43.24     2.93 o
   5   3   0    63.77    69.08     4.86 o
   4   4   0 12484.30 10522.90   231.98 o
   6   4   0  2142.97  1778.81    43.10 o
   5   5   0    54.39    58.28     6.20 o
  -6   0   1   161.31   197.85    12.73 o
  -4   0   1   125.98   145.69     4.98 o
   2   0   1   139.70   134.88     4.10 o
   4   0   1   213.50   192.68     5.85 o
   6   0   1   215.58   170.13    11.24 o
   8   0   1   207.57   266.00    57.07 o
  -7   1   1   444.87   393.83    18.79 o
  -5   1   1  3864.70  2991.78    68.70 o
  -3   1   1  1045.17  1032.98    28.58 o
  -1   1   1  2735.51  3049.12    86.22 o
   1   1   1   504.56   664.53    12.91 o
   3   1   1  1837.16  1544.77    29.97 o
   5   1   1   508.55   466.67    10.70 o
   7   1   1  1651.72  1278.30    56.63 o
  -8   2   1   173.69   140.52    21.77 o
  -6   2   1   151.05   190.34    16.81 o
  -4   2   1   126.50   128.77     9.23 o
   0   2   1    12.42    13.16     0.53 o
   4   2   1   199.79   184.70     4.69 o
   6   2   1   217.28   180.47    10.40 o
   8   2   1   201.40   242.50    34.12 o
  -1   3   1  5085.71  5599.14   109.43 o
   3   3   1  2843.49  2538.74    50.77 o
   5   3   1  6688.97  5564.83   110.72 o
   7   3   1  3310.45  3037.37   113.78 o
   0   4   1    19.10    26.32     2.40 o
   2   4   1    99.88   108.56     3.44 o
   4   4   1   201.70   201.14     5.94 o
   6   4   1   187.06   191.27     9.14 o
  -1   5   1 21349.80 23792.40   538.96 o
   1   5   1 12570.80 13461.20   261.24 o
   3   5   1 11583.30 10076.00   198.12 o
   5   5   1  1650.56  1491.66    31.61 o
   7   5   1  1633.57  1445.14   110.75 o
  -2   6   1    15.85    37.13     4.28 o
   0   6   1     2.61     6.11     2.82 o
   2   6   1   115.63   123.60     4.78 o
   4   6   1   146.10   157.44     8.48 o
   6   6   1   190.53   168.72    12.59 o
   3   7   1   627.04   598.26    16.32 o
   5   7   1   733.15   618.47    20.28 o
   3   1   2   209.05   171.54     6.03 o
   5   1   2   178.53   158.85     9.83 o
  -2   2   2  2955.05  3069.33   121.11 o
   2   2   2  2312.31  2110.13    42.15 o
   4   2   2 18658.70 16503.20   367.00 o
   6   2   2   494.96   493.46    20.39 o
  -1   3   2    90.49    83.65     2.41 o
   1   3   2   185.93   181.88     4.33 o
   3   3   2   205.70   196.45     6.27 o
   5   3   2   159.44   116.08     7.36 o
   7   3   2   135.45    88.35    23.55 o
  -2   4   2 21256.80 25227.60   502.28 o
   0   4   2 23692.90 27752.30   537.00 o
   2   4   2  5973.23  5785.72   115.14 o
   4   4   2  8688.57  7915.59   160.90 o
   6   4   2  5323.77  4478.75    97.93 o
   8   4   2   977.96   976.58    60.00 o
  -1   5   2    75.52    81.30     3.18 o
   1   5   2   143.39   170.13     4.51 o
   3   5   2   188.36   202.08    10.52 o
   5   5   2   144.85   103.39     7.75 o
   7   5   2   124.91    90.23    23.55 o
  -2   6   2 30629.90 34765.50   684.81 o
   0   6   2  2592.05  2985.21    59.48 o
   2   6   2 24481.10 21553.00   430.30 o
   4   6   2  1009.96   874.13    19.99 o
   6   6   2  9507.24  8449.47   184.82 o
   8   6   2   231.36   382.55    45.18 o
  -3   7   2    16.46    10.34     2.83 o
  -1   7   2    42.65    41.83     3.38 o
   1   7   2   138.04   159.79     5.52 o
   3   7   2   129.95   133.47     5.71 o
   5   7   2   152.27   148.51    14.35 o
   7   7   2    98.71   103.86    21.23 o
  -2   8   2    11.24    28.67     3.80 o
   0   8   2 28880.20 32690.20   641.06 o
   2   8   2  1743.67  1770.82    37.39 o
   4   8   2 14997.20 13190.50   277.68 o
   6   8   2    31.68    62.04    16.96 o
  -1   9   2    62.30    62.98     5.75 o
   3   9   2   136.44   146.63     8.87 o
   5   9   2    98.06   109.03    35.30 o
   2  10   2 16941.60 15034.10   343.98 o
  -3   3   3  6853.75  7229.44   157.59 o
  -1   3   3 15704.20 18268.90   436.93 o
   1   3   3  2824.94  3266.71    65.09 o
   3   3   3  3833.57  3521.90    73.52 o
   5   3   3  1569.85  1529.26    39.51 o
   0   4   3    45.88    54.52     2.99 o
   2   4   3   182.23   186.10     6.57 o
   4   4   3   194.95   162.14     8.07 o
   6   4   3   218.57   155.09    19.01 o
  -3   5   3  5187.86  6199.28   128.41 o
  -1   5   3  2837.18  3486.19    69.29 o
   1   5   3 11629.60 12964.40   255.97 o
   3   5   3  5033.36  4967.51    99.14 o
   5   5   3  4525.58  3867.80    82.76 o
   7   5   3  1303.15  1140.13    61.82 o
   0   6   3    61.56    66.26     3.95 o
   2   6   3   118.18   125.01     6.08 o
   4   6   3   205.01   171.54    10.80 o
   6   6   3   183.99   168.72    16.27 o
  -3   7   3    16.82    23.50     2.85 o
   1   7   3   658.18   823.84    18.41 o
   5   7   3   557.15   578.53    18.71 o
  -4   8   3    23.43    45.59     6.63 o
   0   8   3    42.53    28.67     4.26 o
   2   8   3   111.29   134.88     7.91 o
   4   8   3   156.48   175.30    11.26 o
   6   8   3   184.96   177.65    19.07 o
  -3   9   3    74.30    95.40     5.01 o
  -1   9   3   960.30  1071.99    22.68 o
   1   9   3   426.79   475.60    11.43 o
   3   9   3  2227.91  2213.06    48.71 o
   5   9   3   425.83   421.09    21.60 o
  -4  10   3    22.30    35.25     9.42 o
   0  10   3    21.36    26.32     5.66 o
   2  10   3   113.23   120.78     8.28 o
   4  10   3   113.15   120.31    13.80 o
   6  10   3   178.30   107.62    24.05 o
  -5  11   3  1190.96  1239.29    52.92 o
  -3  11   3  2742.53  2943.85    65.74 o
  -1  11   3  1518.77  1565.45    34.79 o
   1  11   3  5740.40  6419.70   132.13 o
   3  11   3  3377.46  3412.87    79.64 o
  -1   5   4   218.35   215.24     7.65 o
   3   5   4   263.34   234.04    10.74 o
  -4   6   4 15477.40 15727.30   341.83 o
   0   6   4 19571.10 21464.20   432.71 o
   2   6   4   984.58  1052.72    24.56 o
   4   6   4 10200.60  9791.21   321.95 o
  -3   7   4    71.49    64.85     4.84 o
  -1   7   4   208.27   235.92     7.45 o
   1   7   4   221.91   234.04     9.88 o
   3   7   4   253.66   227.93    10.26 o
   5   7   4   192.09   159.32    33.96 o
  -2   8   4 30262.90 34629.70   678.52 o
   0   8   4     2.12    12.69     5.17 o
   2   8   4 14740.70 15888.50   321.02 o
   4   8   4   611.92   676.75    20.51 o
   6   8   4  7833.20  7612.93   207.43 o
  -5   9   4    22.35    46.06    19.29 o
  -3   9   4    98.97   100.10     5.48 o
  -1   9   4   114.64   120.78     6.93 o
   1   9   4   235.62   270.23     9.37 o
   3   9   4   183.49   181.88    12.65 o
   5   9   4   203.76   191.27    24.68 o
  -4  10   4 11929.00 13965.00   378.98 o
  -2  10   4   811.18   868.96    19.35 o
   0  10   4 13962.50 16233.90   328.09 o
   2  10   4   485.02   584.16    18.00 o
   4  10   4  9146.09  9175.09   195.82 o
   6  10   4   166.40   193.62    34.02 o
  -3  11   4    62.04   141.93    15.26 o
   1  11   4   144.74   185.16     9.98 o
   3  11   4   199.17   192.68    39.16 o
  -4  12   4  4846.21  4976.91   151.79 o
  -2  12   4  2291.38  2770.90    62.39 o
   0  12   4  5342.94  6114.22   130.43 o
   2  12   4  5399.49  6135.37   132.01 o
   4  12   4  1054.83  1096.89    34.10 o
  -1  13   4   113.96   144.75    20.84 o
   1  13   4   119.98   134.88    15.70 o
   3  13   4   155.49   190.80    25.61 o
  -5   7   5   411.61   577.59    45.85 o
  -3   7   5   832.20  1166.45    28.90 o
   1   7   5   730.83   767.45    28.52 o
   0   8   5    59.20    84.59     9.52 o
   2   8   5   123.25   116.08    12.40 o
  -3   9   5   481.96   579.93    18.34 o
   1   9   5   422.54   483.59    15.03 o
   3   9   5   461.10   475.60    19.40 o
  -2  10   5     6.78    32.90     8.48 o
   2  10   5    86.87    86.94    10.46 o
   4  10   5   160.24   100.10    21.23 o
  -5  11   5  3589.27  4080.22   130.51 o
  -3  11   5  1202.90  1290.05    34.14 o
  -1  11   5  2101.55  2298.12    48.23 o
   1  11   5  1367.35  1418.82    33.56 o
   3  11   5  3147.51  3205.15    71.23 o
   5  11   5  2457.34  2546.73    96.33 o
  -4  12   5     7.75    79.42    30.58 o
  -2  12   5    16.51    31.02     9.89 o
   0  12   5    27.28    36.19    10.83 o
   2  12   5   102.13   122.66    12.88 o
  -5  13   5  1131.40  1145.30    54.82 o
  -3  13   5  4085.73  4618.80   131.12 o
  -1  13   5  3379.07  3697.20    81.75 o
   1  13   5  3668.97  3949.57   102.04 o
   3  13   5  1230.21  1414.59    46.26 o
   0  14   5    51.33    32.90    19.28 o
   2  14   5    55.82    87.41    19.33 o
   4  14   5   121.28   157.44    49.43 o
  -3  15   5   464.13   469.96    44.06 o
  -1  15   5  1509.12  1782.10    84.85 o
  -4  10   6   347.78   207.25    34.04 o
   0  10   6   402.57   421.09    31.03 o
  -1  11   6   192.71   207.25    15.50 o
   1  11   6   240.98   254.72    47.69 o
  -2  12   6  4035.19  4434.10   113.22 o
   0  12   6  1499.30  1795.26    70.02 o
   2  12   6  3120.51  3418.98   116.48 o
  -3  13   6   125.80   165.90    27.42 o
  -1  13   6   156.83   159.79    15.31 o
   1  13   6   221.88   184.70    45.71 o
   3  13   6   193.45   216.18    42.01 o
   0  14   6  6641.16  7578.15   179.05 o
  -3  15   6    88.21   104.80    39.05 o
  -1  15   6   167.09   195.98    22.84 o
  -2  16   6  7315.28  7878.93   298.90 o
   0  16   6   330.40   369.39    51.66 o
  -3  15   7   378.12   375.03    55.87 o
  -1  15   7   440.24   461.97    64.46 o
